# Supplementary material for: Computational identification of receptor-like kinases “RLK” and receptor-like proteins “RLP” in legumes
Source: BMC Genomics. 2020 Jul 3;21:459. doi: 10.1186/s12864-020-06844-z (PMC7333395; doi:10.1186/s12864-020-06844-z)
Supplement: Supplementary file 1 — Additional file 1: Table S1. Experimentally-validated RLK, RLP, and R gene proteins used to evaluate the prediction. [file 12864_2020_6844_MOESM1_ESM.xlsx]

## Sheet: Sheet1
Table S1: Experimentally-validated RLK, RLP, and R gene proteins used to evaluate the prediction
RLK Name	Species	Type	Class	Uniprot ID or GeneBank ID	Validation	Details	Prediction results
FLS2	Arabidopsis thaliana	LRR RLK	RLK	Q9FL28	predicted as positive	pass	pass
FLS3	Solanum lycopersicum	LRR RLK	RLK	Q9FFQ5	non predicted	No SP and anchor predicted	SP: no. TMHMM: no. Target extra motif: DIOX_N, 2OG-FE.
LORE/SD1-29	A. thaliana	Lec RLK	RLK	O64782	predicted as positive	pass	pass
XPS1	A. thaliana	LRR RLK	RLK	Q9SD62	predicted as positive	pass	pass
EFR	A. thaliana	LRR RLK	RLK	C0LGT6	predicted as positive	pass	pass
CERK1	A.thaliana	LysM RLK	RLK	A8R7E6	predicted as positive	pass	pass
OsCERK1	O. sativa	LysM RLK	RLK	D7UPN3	predicted as positive	pass	pass
LYM3	O. sativa	LysM RLK	RLK	Q6NPN4	non predicted	No anchor predicted	SP: yes. TMHMM: no. Target extra motif: LysM .
LYP4	O. sativa	LysM RLK	RLK	Q67UE8	non predicted	No anchor predicted	SP: yes, TMHMM: no. Target extra motif: LysM .
LYP6	O. sativa	LysM RLK	RLK	Q69T51	non predicted	No anchor predicted	SP: yes. TMHMM: no. Target extra motif: LysM.
WAK1	A. thaliana	WAK RLK	RLK	Q39191	predicted as positive	pass	pass
PEPR1	A.thaliana	LRR RLK	RLK	Q9SSL9	predicted as positive	pass	pass
PEPR2	A.thaliana	LRR RLK	RLK	Q9FZ59	predicted as positive	pass	pass
BAK1	A.thaliana	LRR RLK	RLK	Q94F62	predicted as positive	pass	pass
SOBIR1	S. lycopersicum	LRR RLK	RLK	K4C8Q3	predicted as positive	pass	pass
PSKR1	A. thaliana	LRR RLK	RLK	Q9ZVR7	predicted as positive	pass	pass
PSY1R	A. thaliana	LRR RLK	RLK	Q9C7S5	predicted as positive	pass	pass
BIR1	A. thaliana	LRR RLK	RLK	A0A178UN61	predicted as positive	pass	pass
BIR2	A. thaliana	LRR RLK	RLK	Q9LSI9	predicted as positive	pass	pass
CRK28	A. thaliana	LRR RLK	RLK	O65405	predicted as positive	pass	pass
IOS1	A. thaliana	LRR RLK	RLK	Q9C8I6	predicted as positive	pass	pass
SOBIR1	A. thaliana	LRR RLK	RLK	Q9SKB2	predicted as positive	pass	pass
ERECTA	A. thaliana	LRR RLK	RLK	Q42371	predicted as positive	pass	pass
SRF3	A. thaliana	LRR RLK	RLK	Q6R2K3	predicted as positive	pass	pass
XA21	Oryza sativa	LRR RLK	RLK	Q1MX30	predicted as positive	pass	pass
Xa3/Xa26	O. sativa	LRR RLK	RLK	Q2EZ14	predicted as positive	pass	pass
OsSERK1	O. sativa	LRR RLK	RLK	Q6Z4U4	predicted as positive	pass	pass
OsSERK1-v1	O. sativa	LRR RLK	RLK	Q5VQL9	predicted as positive	pass	pass
ds1	Sorghum bicolor	LRR RLK	RLK	K0IXC4	predicted as positive	pass	pass
SlSERK1	S. lycopersicum	LRR RLK	RLK	G0XZA3	predicted as positive	pass	pass
NbSERK1	Nicotiana benthamiana	LRR RLK	RLK	G0XZA2	redundant	redundant	redundant
LYK4	A. thaliana	LysM RLK	RLK	O64825	predicted as positive	pass	pass
LYK5	A. thaliana	LysM RLK	RLK	O22808	predicted as positive	pass	pass
Bti9	S. lycopersicum	LysM RLK	RLK	E2FYC4	predicted as positive	pass	pass
SlLyk13	S. lycopersicum	LysM RLK	RLK	G3KGB4	predicted as positive	pass	pass
THE1	A. thaliana	CrRLK1L RLK	RLK	Q9LK35	predicted as positive	pass	pass
FER	A. thaliana	CrRLK1L RLK	RLK	Q9SCZ4	predicted as positive	pass	pass
Pi-d2	O. sativa	Lec RLK	RLK	Q651J1	predicted as positive	pass	pass
LecRK-I.9	A. thaliana	Lec RLK	RLK	Q9LSR8	predicted as positive	pass	pass
LecRK-V.5	A. thaliana	Lec RLK	RLK	Q96285	predicted as positive	pass	pass
LecRK-VI.2	A. thaliana	Lec RLK	RLK	Q9M021	predicted as positive	pass	pass
NgRLK1	Nicotiana glutinosa	Lec RLK	RLK	B6EB06	predicted as positive	pass	pass
LecRK1	Nicotiana attenuate	Lec RLK	RLK	G4XXY5	predicted as positive	pass	pass
NbLRK1	N. benthamiana	Lec RLK	RLK	B3XWM9	predicted as positive	pass	pass
WAKL22	A.thaliana	WAK RLK	RLK	Q8RY17	predicted as positive	pass	pass
WAKL10	A. thaliana	WAK RLK	RLK	Q8VYA3	predicted as positive	pass	pass
OsWAK1	O. sativa	WAK RLK	RLK	A0A0P0Y5F3	predicted as positive	pass	pass
TaRLK-R1	Triticum aestivum	Cysteine-rich RLK	RLK	Q00NV2	redundant	redundant	redundant
TaRLK-R2	T. aestivum	Cysteine-rich RLK	RLK	Q00NV1	predicted as positive	pass	pass
TaRLK-R3	T. aestivum	Cysteine-rich RLK	RLK	Q6VTH8	predicted as positive	pass	pass
SNC4	A. thaliana	Glycerophosphoryl Diester Phosphodiesterase RLK	RLK	D7SFH9	predicted as positive	pass	pass
LRK10	Triticum aestivum (Wheat)	RLK	RLK	P93604	predicted as positive	pass	pass
PBS1	A. thaliana	RLK	RLK	Q9FE20	non predicted	No SP and anchor predicted	SP: no, TMHMM: no. Target extra motif: Pkinase.
SIRK	A. thaliana	LRR RLK	RLK	O64483	predicted as positive	pass	pass
AtPEP2	A. thaliana	LRR RLK	RLK	Q9LV88	non predicted	No SP and anchor predicted	SP: no. TMHMM: no. Target extra motif: Pep1_7.
DIPM1	Malus domestica	LRR RLK	RLK	Q2LJM3	predicted as positive	pass	pass
DIMP2	M. domestica	LRR RLK	RLK	Q2LJM2	predicted as positive	pass	pass
DIMP3	M. Domestica	LRR RLK	RLK	Q2LJM1	predicted as positive	pass	pass
DIMP4	M. Domestica	LRR RLK	RLK	Q2LJM0	predicted as positive	pass	pass
PR5K	A.thaliana	Thaumatin RLK	RLK	Q38925	predicted as positive	pass	pass
Rpg1	Hordeum. Vulgare	RLK	RLK	Q8L3P8	non predicted	No SP and anchor predicted	SP: no. TMHMM: no. Target extra motif: Pkinase.
BRI1	A.thaliana	LRR RLK	RLK	O22476	predicted as positive	pass	pass
BKK1	A.thaliana	LRR RLK	RLK	Q9SKG5	predicted as positive	pass	pass
SlLyk11 - Lyk11	S. lycopersicum	RLK	RLK	G3KGB2	predicted as positive	pass	pass
SlLyk12 - Lyk12	S. lycopersicum	RLK	RLK	G3KGB3	predicted as positive	pass	pass
RLP Name	Species	RLP type	Class	Uniprot ID	Validation	Details	Prediction results
NbCSPR	N. benthamiana	LRR RP	RLP	NbCSPR	predicted as positive	pass	pass
ELR	Solanum tuberosum	LRR RLP	RLP	ELR	predicted as positive	pass	pass
CEBiP	O. sativa	LysM RLP	RLP	Q8H8C7	predicted as positive	pass	pass
LYM1	O. sativa	LysM RLP	RLP	Q93ZH0	predicted as positive	pass	pass
LYM2	O. sativa	RLP	RLP	O23006	predicted as positive	pass	pass
EIX2 -LeEix2	S. lycopersicum	LRR RLP	RLP	Q6JN46	predicted as positive	pass	pass
RLP42	A. thaliana	LRR RLP	RLP	Q9LJS0	non predicted	No anchor predicted	SP: yes. TMHMM: no. Target extra motif: yes (LRR).
ReMAX	A. thaliana	LRR RLP	RLP	Q9LNV9	predicted as positive	pass	pass
RLK1	A. thaliana	LRR RLP	RLP	A0A178WLY3	predicted as positive	pass	pass
Ve1	S. lycopersicum	LRR RLP	RLP	Q94G61	predicted as positive	pass	pass
Ve2	S. lycopersicum	LRR RLP	RLP	Q93V91	predicted as positive	pass	pass
Cf-2	S. pimpinellifolium	LRR RLP	RLP	Q41397	predicted as positive	pass	pass
Cf-4	S. pimpinellifolium	LRR RLP	RLP	O50025	predicted as positive	pass	pass
Cf-9	S. pimpinellifolium	LRR RLP	RLP	Q40235	predicted as positive	pass	pass
Cf-9B	S. pimpinellifolium	LRR RLP	RLP	Q84UH0	redundant	redundant	redundant
Cf-5	S. pimpinellifolium	LRR RLP	RLP	Q9ZTK1	predicted as positive	pass	pass
LeEix1 - Eix1	S. lycopersicum	LRR RLP	RLP	Q6JN47	predicted as positive	pass	pass
RLP51 / SNC2	A.thaliana	LRR RLP	RLP	Q9SN38	predicted as positive	pass	pass
RLP30 / AtRLP30	A. thaliana	LRR RLP	RLP	Q9MA83	predicted as positive	pass	pass
RLP52 / AtRLP52	A. thaliana	LRR RLP	RLP	Q7FZR1	predicted as positive	pass	pass
Hcr9-4E	Solanum habrochaites	RLP	RLP	O50023	predicted as positive	pass	pass
Xa27	O. sativa	RLP	RLP	Q4QSA3	non predicted	No functional motif predicted	SP: No. TMHMM: yes. Target extra motif: no.
Hs1pro-1	A.thaliana	RLP	RLP	Q9LY61	non predicted	Probably mistakenly classified as RLP	SP: no.TMHMM:no. Target Extra motifs: no.
Hs1pro-l	P.procumbens	RLP	RLP	Q45EZ3	non predicted	Probably mistakenly classified as RLP	SP: no. TMHMM:no. Target Extra motifs: no.
LepR3	Brassica napus	RLP	RLP	I7C3X3	predicted	pass	pass
LepR3 - variant	B. napus	RLP	RLP	J7HQI5	predicted	pass	pass
RLM2	B. napus	RLP	RLP	A0A0B5L618	predicted	pass	pass
RLP23	A. thaliana	RLP	RLP	O48849	predicted	pass	pass
R Gene Name	Species	RLP type	Class	Uniprot ID	Validation	Details	Prediction results
sc-1	S. lycopersicum	Other	R Gene	AF198177	predicted as negative	predicted as negative	predicted as negative
Bs2	Capsicum chacoense	CNL	R Gene	AF202179	predicted as negative	predicted as negative	predicted as negative
Bs4	S. lycopersicum	TNL	R Gene	AY438027	predicted as negative	predicted as negative	predicted as negative
Gpa2	S. tuberosum	CNL	R Gene	AF195939	predicted as negative	predicted as negative	predicted as negative
Gro1.4	S. tuberosum	TNL	R Gene	AY196151	predicted as negative	predicted as negative	predicted as negative
Hero	S. lycopersicum	CNL	R Gene	AJ457052	predicted as negative	predicted as negative	predicted as negative
I-2	S.lycopersicum	NL	R Gene	AF118127	predicted as negative	predicted as negative	predicted as negative
Mi1.2	S. lycopersicum	CNL	R Gene	AF039682	predicted as negative	predicted as negative	predicted as negative
N	Nicotiana glutinosa	TNL	R Gene	U15605	predicted as negative	predicted as negative	predicted as negative
Prf	Solanum pimpinellifolium	CNL	R Gene	AF220602	predicted as negative	predicted as negative	predicted as negative
R1	Solanum demissum	CNL	R Gene	AF447489	predicted as negative	predicted as negative	predicted as negative
R3a	S. tuberosum	NL	R Gene	AY849382	predicted as negative	predicted as negative	predicted as negative
Rpi-blb1	Solanum bulbocastanum	CNL	R Gene	AY336128	predicted as negative	predicted as negative	predicted as negative
Rpi-blb2	S. bulbocastanum	CNL	R Gene	DQ122125	predicted as negative	predicted as negative	predicted as negative
Rx2	Solanum acaule	CNL	R Gene	AJ249448	predicted as negative	predicted as negative	predicted as negative
RY-1	Solanum tuberosum subsp andigena	TNL	R Gene	AJ300266	predicted as negative	predicted as negative	predicted as negative
Sw-5	S, lycopersicum	CNL	R Gene	AY007366	predicted as negative	predicted as negative	predicted as negative
Tm-2	S. lycopersicum	CNL	R Gene	AF536200	predicted as negative	predicted as negative	predicted as negative
Dm3 (RGC2B)	Lactuca sativa	CNL	R Gene	AH007213	predicted as negative	predicted as negative	predicted as negative
At1	Cucumis melo	Other	R Gene	AY066012	predicted as negative	predicted as negative	predicted as negative
At2	C. melo	Other	R Gene	AF461048	predicted as negative	predicted as negative	predicted as negative
Hm1	Zea mays	Other	R Gene	NM_001112450	predicted as negative	predicted as negative	predicted as negative
HRT	A. thaliana	CNL	R Gene	AF234174	predicted as negative	predicted as negative	predicted as negative
Hs1	Beta vulgaris	Other	R Gene	U79733	predicted as negative	predicted as negative	predicted as negative
RPM1	A. thaliana	CNL	R Gene	NM_111584	predicted as negative	predicted as negative	predicted as negative
RPP13	A. thaliana	CNL	R Gene	NM_114520	predicted as negative	predicted as negative	predicted as negative
RPP5	A. thaliana	TNL	R Gene	NM_117798	predicted as negative	predicted as negative	predicted as negative
Rps2	A. thaliana	CNL	R Gene	NM_118742	predicted as negative	predicted as negative	predicted as negative
Rps4	A. thaliana	TNL	R Gene	NM_123893	predicted as negative	predicted as negative	predicted as negative
RPS5	A. thaliana	CNL	R Gene	NM_101094	predicted as negative	predicted as negative	predicted as negative
Hm2	Z. mays	Other	R Gene	EU367521	predicted as negative	predicted as negative	predicted as negative
Rps1-k-2	Glycine max	NL	R Gene	EU450800	predicted as negative	predicted as negative	predicted as negative
Rps1-k-1	G. max	NL	R Gene	EU450800	predicted as negative	predicted as negative	predicted as negative
Bs3-E	Capsicum annuum	Other	R Gene	EU078683	predicted as negative	predicted as negative	predicted as negative
Mlo	H. vulgare	Other	R Gene	Z83834	predicted as negative	predicted as negative	predicted as negative
P2	Linum usitatissimum	TNL	R Gene	AF310960	predicted as negative	predicted as negative	predicted as negative
PIB	O. sativa	CNL	R Gene	AB013449	predicted as negative	predicted as negative	predicted as negative
XA1	O. sativa	CNL	R Gene	AB002266	predicted as negative	predicted as negative	predicted as negative
RPP1	A. thaliana	TNL	R Gene	NM_114316	predicted as negative	predicted as negative	predicted as negative
RPP4	A. thaliana	TNL	R Gene	NM_117790	predicted as negative	predicted as negative	predicted as negative
RPW8.1	A. thaliana	Other	R Gene	AF273059	predicted as negative	predicted as negative	predicted as negative
RPW8.2	A. thaliana	Other	R Gene	AF273059	predicted as negative	predicted as negative	predicted as negative
RTM1	A. thaliana	Other	R Gene	NM_100456	predicted as negative	predicted as negative	predicted as negative
RTM2	A. thaliana	Other	R Gene	NM_120571	predicted as negative	predicted as negative	predicted as negative
MLA1	H. vulgare	CNL	R Gene	GU245961	predicted as negative	predicted as negative	predicted as negative
Mla12	Hordeum vulgare subsp. vulgare	CNL	R Gene	AY196347	predicted as negative	predicted as negative	predicted as negative
Pi36	Oryza sativa Indica Group	CNL	R Gene	DQ900896	predicted as negative	predicted as negative	predicted as negative
Rp1-D	Z. mays	CNL	R Gene	AF107293	predicted as negative	predicted as negative	predicted as negative
Pm3	Triticum aestivum	CNL	R Gene	AY325736	predicted as negative	predicted as negative	predicted as negative
Lr10	T. aestivum	CNL	R Gene	AY270157	predicted as negative	predicted as negative	predicted as negative
Pl8	Helianthus annuus	CNL	R Gene	AY490793	predicted as negative	predicted as negative	predicted as negative
SSI4	A. thaliana	TNL	R Gene	AY179750	predicted as negative	predicted as negative	predicted as negative
Xa5	O. sativa Indica Group	Other	R Gene	AY643716	predicted as negative	predicted as negative	predicted as negative
Xa13	O. sativa Indica Group	Other	R Gene	DQ421396	predicted as negative	predicted as negative	predicted as negative
IVR	Nicotiana tabacum	Other	R Gene	AJ009684	predicted as negative	predicted as negative	predicted as negative
Pikm1-TS	Oryza sativa Japonica Group	CNL	R Gene	AB462324	predicted as negative	predicted as negative	predicted as negative
Pikm2-TS	O. sativa Japonica Group	CNL	R Gene	AB462325	predicted as negative	predicted as negative	predicted as negative
Rdg2a	Hordeum vulgare subsp. vulgare	CNL	R Gene	HM124452	predicted as negative	predicted as negative	predicted as negative
Pid3	O. sativa Japonica Group	CNL	R Gene	FJ773286	predicted as negative	predicted as negative	predicted as negative
Pi5-1	O. sativa Japonica Group	CNL	R Gene	EU869185	predicted as negative	predicted as negative	predicted as negative
Pi5-2	O. sativa Japonica Group	CNL	R Gene	EU869186	predicted as negative	predicted as negative	predicted as negative
Pit	O. sativa Japonica Group	CNL	R Gene	AB379816	predicted as negative	predicted as negative	predicted as negative
KR1	G. max	TNL	R Gene	AF327903	predicted as negative	predicted as negative	predicted as negative
FOM-2	C. melo	CNL	R Gene	DQ287965	predicted as negative	predicted as negative	predicted as negative
RLM3	A. thaliana	TN	R Gene	NM_001036575	predicted as negative	predicted as negative	predicted as negative
RAC1	A. thaliana	TNL	R Gene	AY522496	predicted as negative	predicted as negative	predicted as negative
Lr21	Triticum aestivum	CNL	R Gene	FJ876280	predicted as negative	predicted as negative	predicted as negative
Lr1	T. aestivum	CNL	R Gene	EF439840	predicted as negative	predicted as negative	predicted as negative
Lr34	T. aestivum	Other	R Gene	HM775493	predicted as negative	predicted as negative	predicted as negative
VAT	C. melo	CNL	R Gene	AIU36098	predicted as negative	predicted as negative	predicted as negative
I2C-1	Solanum lycopersicum	NR	R Gene	O24015	predicted as negative	predicted as negative	predicted as negative
NDR1 At3g20600 K10D20.24	A. thaliana	NR	R Gene	O48915	predicted as negative	predicted as negative	predicted as negative
	A. thaliana	NR	R Gene	Q9ZSN6	predicted as negative	predicted as negative	predicted as negative
RPP5	A. thaliana	NR	R Gene	O04264	predicted as negative	predicted as negative	predicted as negative
RPP13	A. thaliana	NR	R Gene	C0KRS6	predicted as negative	predicted as negative	predicted as negative
Mla1	H. vulgare	NR	R Gene	Q9FE39	predicted as negative	predicted as negative	predicted as negative
Yr10	Triticum aestivum	NR	R Gene	Q9FR64	predicted as negative	predicted as negative	predicted as negative
	Linum usitatissimum	NR	R Gene	Q9ATZ2	predicted as negative	predicted as negative	predicted as negative
Pi37	O. sativa Japonica Group	NR	R Gene	Q06AJ9	predicted as negative	predicted as negative	predicted as negative
WKS2	Triticum dicoccoides	NR	R Gene	B9UN36	predicted as negative	predicted as negative	predicted as negative
RRS1 RCH2 RRS1-R RSH4 SLH1 WRKY52	A. thaliana	NR	R Gene	E1B328	predicted as negative	predicted as negative	predicted as negative
Os11gRGA5	O. sativa Japonica Group	NR	R Gene	F7J0M8	predicted as negative	predicted as negative	predicted as negative
PTI1	S. lycopersicum	NR	R Gene	Q41328	predicted as negative	predicted as negative	predicted as negative
pi54	Oryza sativa subsp. indica	NR	R Gene	J7Q114	predicted as negative	predicted as negative	predicted as negative
Xa10	O. sativa subsp. indica	NR	R Gene	W5QN15	predicted as negative	predicted as negative	predicted as negative
Sr35	Triticum monococcum subsp. monococcum	NR	R Gene	S5ABD6	predicted as negative	predicted as negative	predicted as negative
Sr35-TA	Triticum aestivum	NR	R Gene	S5DII7	predicted as negative	predicted as negative	predicted as negative
xa25	O. sativa subsp. indica	NR	R Gene	S5UIA5	predicted as negative	predicted as negative	predicted as negative
xa25-SP	Solanum pimpinellifolium	NR	R Gene	A0A060D304	predicted as negative	predicted as negative	predicted as negative
L6	Linum usitatissimum	TNL	R Gene	U27081	predicted as negative	predicted as negative	predicted as negative
M	L. usitatissimum	TNL	R Gene	U73916	predicted as negative	predicted as negative	predicted as negative
Pi-ta	O. sativa	CNL	R Gene	AY196754	predicted as negative	predicted as negative	predicted as negative
Piz-t	Oryza sativa Japonica Group	CNL	R Gene	DQ352040	predicted as negative	predicted as negative	predicted as negative
Cre1	Aegilops tauschii	CNL	R Gene	AY124651	predicted as negative	predicted as negative	predicted as negative
RPR1 LOC_Os11g12340 Os11g0229500 OsJ_33440 OSNPB_110229500	Oryza sativa subsp. Japonica	NR	R Gene	Q9ZQT3	predicted as negative	predicted as negative	predicted as negative
L	Linum usitatissimum	NR	R Gene	Q9XEH5	predicted as negative	predicted as negative	predicted as negative
NR: not reported

## Sheet: Sheet2
Name	Species	Type	Class	Uniprot ID or GeneBank ID	class	Decission	Prediction	Details - reference
Hs1pro-l	P.procumbens	RLP	RLP	Q45EZ3	non predicted	Probably is wrongly classified as RLP	SP: no. TMHMM:no. Target Extra motifs: no.	predictions do not correspond to the structure reported in 1997 as reported as putative transmembrane receptor https://science.sciencemag.org/content/275/5301/832.full and
Hs1pro-1	Arabidopsis thaliana	RLP	RLP	Q9LY61	non predicted	Probably is wrongly classified as RLP	SP: no.TMHMM:no. Target Extra motifs: no.	full protein - reported as putative transmembrane receptor
Xa27	O. sativa	RLP	RLP	Q4QSA3	non predicted	No functional motif predicted	SP: No. TMHMM: yes. Target extra motif: no.	https://link.springer.com/article/10.1007/s00425-013-1891-3
RLP42	A. thaliana	LRR RLP	RLP	Q9LJS0	non predicted	No anchor predicted	SP: yes. TMHMM: no. Target extra motif: yes (LRR).	http://www.plantphysiol.org/content/147/2/503.long
XB3 “Xa21D”	O. sativa	RLK	RLK	Q65XV2	non predicted	No anchor predicted	SP: no. TMHMM: no. Target extra motif: Ank_2 .	http://www.plantcell.org/content/18/12/3635.short
LYP4	O. sativa	LysM RLK	RLK	Q67UE8	non predicted	No anchor predicted	SP: yes, TMHMM: no. Target extra motif: LysM .	http://www.plantcell.org/content/24/8/3406.short
LYP6	O. sativa	LysM RLK	RLK	Q69T51	non predicted	No anchor predicted	SP: yes. TMHMM: no. Target extra motif: LysM.	http://www.plantcell.org/content/24/8/3406.short
LYM3	O. sativa	LysM RLK	RLK	Q6NPN4	non predicted	No anchor predicted	SP: yes. TMHMM: no. Target extra motif: LysM .	https://www.pnas.org/content/108/49/19824.short
Rpg1	Hordeum. Vulgare	RLK	RLK	Q8L3P8	non predicted	No SP and anchor predicted	SP: no. TMHMM: no. Target extra motif: Pkinase.	https://www.pnas.org/content/99/14/9328.short
PBS1	A. thaliana	RLK	RLK	Q9FE20	non predicted	No SP and anchor predicted	SP: no, TMHMM: no. Target extra motif: Pkinase.	https://onlinelibrary.wiley.com/doi/full/10.1046/j.1365-313x.2001.01014.x
FLS3	Solanum lycopersicum	LRR RLK	RLK	Q9FFQ5	non predicted	No SP and anchor predicted	SP: no. TMHMM: no. Target extra motif: DIOX_N, 2OG-FE.	https://www.nature.com/articles/nplants2016128
AtPEP2	A. thaliana	RLK	RLK	Q9LV88	non predicted	No SP and anchor predicted	SP: no. TMHMM: no. Target extra motif: Pep1_7.	http://www.plantcell.org/content/22/2/508.short
