# Supplementary material for: Computational identification of receptor-like kinases “RLK” and receptor-like proteins “RLP” in legumes
Source: BMC Genomics. 2020 Jul 3;21:459. doi: 10.1186/s12864-020-06844-z (PMC7333395; doi:10.1186/s12864-020-06844-z)
Supplement: Supplementary file 2 — Additional file 2: Table S2. Performance prediction evaluation of RLK and RLP reported on Table S1 [file 12864_2020_6844_MOESM2_ESM.xlsx]

## Sheet: Sheet1
Table S2: Performance prediction evaluation of RLK and RLP reported on Table S1
		Datasets
Process		RLK (no RLCK)				RLP				cytoplasmic resistance proteins
Initial # proteins		65				27				96
CD-HIT (90% identity reduction)		63				26				96
SignalP		Pos		Neg		Pos		Neg		Pos		Neg
		53		10		20		5		4		92
TMHMM		P	A	P	A	P	A	P	A	P	A	P	A
		50	3	5	5	19	1	3	2	0	4	11	81
RLK prediction	rlk_lrr	23	-	3	-	0	-	0	-	0	-	0	-
	rlk_l-lectine	4	-	0	-	0	-	0	-	0	-	0	-
	rlk_c-lectin	0	-	0	-	0	-	0	-	0	-	0	-
	rlk_g-lectin	3	-	1	-	0	-	0	-	0	-	0	-
	rlk_lysm	4	-	0	-	0	-	0	-	0	-	0	-
	rlk_pr5k	1	-	0	-	0	-	0	-	0	-	0	-
	rlk_tnfr	0	-	0	-	0	-	0	-	0	-	0	-
	rlk_wak	3	-	1	-	0	-	0	-	0	-	0	-
	rlk_malectin	4	-	0	-	0	-	0	-	0	-	0	-
	rlk_egf	1	-	0	-	0	-	0	-	0	-	0	-
	rlk_stress_antifug	1	-	0	-	0	-	0	-	0	-	0	-
	rlk_extra	9	-	0	-	0	-	0	-	0	-	0	-
	rlk_total	53*	-	5	-	0	-	0	-	0	-	0	-
RLP prediction	rlp_lrr	0	-	0	-	18	-	2	-	0	-	0	-
	rlp_l-lectine	0	-	0	-	0	-	0	-	0	-	0	-
	rlp_c-lectin	0	-	0	-	0	-	0	-	0	-	0	-
	rlp_g-lectin	0	-	0	-	0	-	0	-	0	-	0	-
	rlp_lysm	0	-	0	-	3	-	0	-	0	-	0	-
	rlp_pr5k	0	-	0	-	0	-	0	-	0	-	0	-
	rlp_tnfr	0	-	0	-	0	-	0	-	0	-	0	-
	rlp_wak	0	-	0	-	0	-	0	-	0	-	0	-
	rlp_malectin	0	-	0	-	0	-	0	-	0	-	0	-
	rlp_egf	0	-	0	-	0	-	0	-	0	-	0	-
	rlp_stress_antifug	0	-	0	-	0	-	0	-	0	-	0	-
	rlp_total	0	-	0	-	21	-	2	-	0	-	0	-
P: presence, A: absence, Symbol “-”: Not Applicable. Redundant*: rlk_lrr-malectin: O64483, Q9C8I6; rlk_wak-egf: Q39191 (Redundant, same protein could have more than one ectodomain), and RLK total non-redundant: 51 . True positives: TPs-Protein predicted as RLK* being an RLK*. True negatives: TNs-Protein predicted as non-RLK* being non-RLK*. False positives: FPs-Proteins predicted as RLK* being no…
	RLK	RLP		cytoplasmic resistance genes				TPs	Protein predicted as RLK* being an RLK*
Total Initial	63	27	Total Initial	96		RLK + cytoplasmic resistance proteins	159	TNs	Protein predicted as non-RLK* being non-RLK*
True Positive	56	23	As RLK	0		RLP + cytoplasmic resistance proteins	123	FPs	Proteins predicted as RLK* being non-RLK*
False Negative	7	4	As RLP	0				FNs	Protein predicted as non-RLK* being RLK*
								* replace for RLP
Confusion Matrix Calculator
		True Class
		Pos	Neg		Contingency matrix
Predicted Class	Pos	56	0		TP	FP
	Neg	7	123		FN	TN
			RESULTS
Measures		results	RLK	RLP
Positive predicted Value	PPV	1	1	1
Negaitve Predicted Value	NPV	0.946154	0.946154	0.97546
Accuracy	Acc	0.962366	0.962366	0.978495
Sensitivity	Sen	0.888889	0.888889	0.851852
Specificity	Spe	1	1	1
Mathews Correlation Coefficient	MCC	0.917075	0.917075	0.911563
