# Supplementary material for: Computational identification of receptor-like kinases “RLK” and receptor-like proteins “RLP” in legumes
Source: BMC Genomics. 2020 Jul 3;21:459. doi: 10.1186/s12864-020-06844-z (PMC7333395; doi:10.1186/s12864-020-06844-z)
Supplement: Supplementary file 5 — Additional file 5: Table S5. Protein ids of the 10 species evaluated that are classified as RLP (psg: presence of signal peptide and nsg:absence of signal peptide). [file 12864_2020_6844_MOESM5_ESM.xlsx]

## Sheet: Sheet1
Table S5: Protein ids of the 10 species evaluated that are classified as RLP (psg: presence of signal peptide and nsg:absence of signal peptide).
cc nsg rlp	cc psg rlp	gm nsg rlp	gm psg rlp	mt nsg rlp	mt psg rlp	pv nsg rlp	pv psg rlp	va nsg rlp	va psg rlp	vr nsg rlp	vr psg rlp	vu nsg rlp	vu psg rlp	vv nsg rlp	vv psg rlp	at psg rlp	at nsg rlp	sl nsg rlp	sl psg rlp
KYP75208.1	KYP44712.1	Glyma.01G242800.1.p	Glyma.02G077600.1.p	Medtr1g021950.1	Medtr1g106940.1	Phvul.001G016500.1.p	Phvul.002G052000.1.p	gi|1044541778|ref|XP_017408774.1|	gi|1044524752|ref|XP_017406757.1|	XP_014505105.1	XP_014497704.1	Vigun04g126400.1.p	Vigun02g202100.1.p	GSVIVT01037845001	GSVIVT01001412001	AT2G14720.1	AT1G34060.1	Solyc02g062190.1.1	Solyc01g107130.2.1
KYP61658.1	KYP47780.1	Glyma.03G139300.1.p	Glyma.09G274300.1.p	Medtr1g027610.1	Medtr5g005100.1	Phvul.007G255200.1.p	Phvul.007G045100.1.p	gi|1044558084|ref|XP_017415209.1|	gi|1044558435|ref|XP_017415387.1|	XP_014514271.1	XP_014514200.1	Vigun07g030700.1.p	Vigun04g126600.1.p	GSVIVT01003682001	GSVIVT01001418001	AT2G14720.2	AT3G12000.1	Solyc03g063750.2.1	Solyc07g053090.2.1
KYP50921.1	KYP56346.1	Glyma.10G099600.1.p	Glyma.09G274300.2.p	Medtr1g052730.1	Medtr2g076590.1	Phvul.008G082200.2.p	Phvul.008G082200.1.p	gi|1044558086|ref|XP_017415211.1|	gi|1044565897|ref|XP_017419252.1|	XP_014498524.1	XP_014521074.1	Vigun08g018100.1.p	Vigun05g085700.1.p	GSVIVT01014524001	GSVIVT01008466001	AT2G14740.1	AT1G12240.1	Solyc09g009150.1.1	Solyc09g018490.2.1
KYP37807.1	KYP75286.1	Glyma.11G001500.1.p	Glyma.09G274300.3.p	Medtr5g067290.1	Medtr3g007590.1	Phvul.002G220100.1.p	Phvul.001G186800.1.p	gi|1044558088|ref|XP_017415212.1|	gi|1044561929|ref|XP_017417207.1|	XP_014493862.1	XP_014495248.1	Vigun09g243800.1.p	Vigun07g252200.1.p	GSVIVT01020562001	GSVIVT01008777001	AT2G14740.2	AT1G27120.1	Solyc02g070400.2.1	Solyc01g005120.2.1
KYP42992.1	KYP49051.1	Glyma.14G077200.1.p	Glyma.10G257300.1.p	Medtr1g019780.1	Medtr7g056510.5	Phvul.011G175601.1.p	Phvul.005G061160.1.p	gi|1044598093|ref|XP_017436631.1|	gi|1044562918|ref|XP_017417717.1|	XP_014496571.1	XP_014496731.1	Vigun11g040000.1.p	Vigun05g090000.1.p	GSVIVT01020771001	GSVIVT01000445001	AT1G16905.1	AT1G55120.2	Solyc02g091920.2.1	Solyc01g100380.2.1
KYP44037.1	KYP70922.1	Glyma.16G162300.1.p	Glyma.18G213400.1.p	Medtr3g101480.1	Medtr7g072460.1	Phvul.009G063800.1.p	Phvul.005G065700.1.p	gi|1044575298|ref|XP_017424338.1|	gi|1044574549|ref|XP_017423934.1|	XP_014498576.1	XP_014497447.1	Vigun09g239600.1.p	Vigun05g130800.4.p	GSVIVT01020793001	GSVIVT01014532001	AT1G78830.1	AT1G62660.1	Solyc03g071520.1.1	Solyc01g106650.2.1
KYP45165.1	KYP37970.1	Glyma.17G248400.1.p	Glyma.20G133800.1.p	Medtr7g115260.1	Medtr7g103870.1	Phvul.001G239200.1.p	Phvul.005G065700.2.p	gi|1044594963|ref|XP_017434972.1|	gi|1044521821|ref|XP_017442813.1|	XP_014501996.1	XP_014499764.1	Vigun09g239600.2.p	Vigun05g139400.1.p	GSVIVT01025348001	GSVIVT01020563001	AT3G51710.1	AT1G74800.1	Solyc03g083910.2.1	Solyc02g080160.2.1
KYP45426.1	KYP38084.1	Glyma.17G248400.2.p	Glyma.03G191300.1.p	Medtr0163s0020.1	Medtr0684s0020.1	Phvul.002G008400.1.p	Phvul.008G087300.1.p	gi|1044521676|ref|XP_017442734.1|	gi|1044522595|ref|XP_017405582.1|	XP_014507659.1	XP_014489578.1	Vigun09g239600.3.p	Vigun05g185100.1.p	GSVIVT01027003001	GSVIVT01025349001	AT5G03700.1	AT4G21060.1	Solyc03g113520.2.1	Solyc03g031800.2.1
KYP47671.1	KYP38310.1	Glyma.17G248400.3.p	Glyma.13G270100.1.p	Medtr1g090930.1	Medtr1g033420.1	Phvul.002G061200.1.p	Phvul.011G149532.1.p	gi|1044528132|ref|XP_017408596.1|	gi|1044529984|ref|XP_017409595.1|	XP_014507660.1	XP_014491828.1	Vigun01g008800.1.p	Vigun11g039000.1.p	GSVIVT01030223001	GSVIVT01014498001	AT5G18470.1	AT4G21060.2	Solyc05g006680.2.1	Solyc03g093080.2.1
KYP48310.1	KYP41943.1	Glyma.17G248400.4.p	Glyma.18G210600.1.p	Medtr1g090937.1	Medtr1g105495.1	Phvul.002G079900.1.p	Phvul.001G265300.1.p	gi|1044528134|ref|XP_017408597.1|	gi|1044530000|ref|XP_017409604.1|	XP_014508661.1	XP_014491994.1	Vigun02g059900.1.p	Vigun11g048500.5.p	GSVIVT01033786001	GSVIVT01014518001	AT1G08450.1	AT5G62620.1	Solyc05g053280.2.1	Solyc03g093120.2.1
KYP51301.1	KYP42120.1	Glyma.04G042600.1.p	Glyma.19G192000.1.p	Medtr1g090957.1	Medtr2g038705.1	Phvul.002G084400.1.p	Phvul.002G136200.1.p	gi|1044535974|ref|XP_017417244.1|	gi|1044533939|ref|XP_017411768.1|	XP_014508663.1	XP_014495268.1	Vigun02g068200.1.p	Vigun11g050700.1.p	GSVIVT01035859001	GSVIVT01038307001	AT1G08450.2	AT5G62620.2	Solyc05g056230.2.1	Solyc03g118040.2.1
KYP51721.1	KYP48985.1	Glyma.06G258100.1.p	Glyma.01G146000.1.p	Medtr1g090960.1	Medtr2g038860.1	Phvul.002G177500.1.p	Phvul.002G280200.1.p	gi|1044537017|ref|XP_017423554.1|	gi|1044537107|ref|XP_017423942.1|	XP_014508664.1	XP_014501520.1	Vigun02g154200.1.p	Vigun11g069400.2.p	GSVIVT01000416001	GSVIVT01038316001	AT1G08450.3	AT1G07390.1	Solyc06g071160.2.1	Solyc05g005680.2.1
KYP52587.1	KYP53149.1	Glyma.06G258100.2.p	Glyma.02G068900.1.p	Medtr1g105900.1	Medtr3g047140.1	Phvul.002G244000.1.p	Phvul.002G280300.1.p	gi|1044542005|ref|XP_017409863.1|	gi|1044537109|ref|XP_017423955.1|	XP_014508665.1	XP_014503779.1	Vigun02g168400.1.p	Vigun11g080100.1.p	GSVIVT01001120001	GSVIVT01038331001	AT1G09210.1	AT1G07390.2	Solyc06g083400.1.1	Solyc05g007930.2.1
KYP52989.1	KYP57449.1	Glyma.09G278200.1.p	Glyma.03G074300.1.p	Medtr2g018770.1	Medtr3g069910.1	Phvul.003G071700.1.p	Phvul.003G014400.1.p	gi|1044542007|ref|XP_017409872.1|	gi|1044539568|ref|XP_017436516.1|	XP_014508666.1	XP_014505844.1	Vigun03g172300.1.p	Vigun01g223300.1.p	GSVIVT01001697001	GSVIVT01034086001	AT1G11545.1	AT1G07390.3	Solyc07g006850.1.1	Solyc05g046290.2.1
KYP55399.1	KYP59693.1	Glyma.16G157500.1.p	Glyma.03G197400.1.p	Medtr2g018770.2	Medtr3g089540.1	Phvul.003G119000.1.p	Phvul.003G147300.1.p	gi|1044542009|ref|XP_017409880.1|	gi|1044539570|ref|XP_017436530.1|	XP_014509368.1	XP_014505845.1	Vigun03g215200.1.p	Vigun02g015600.1.p	GSVIVT01005680001	GSVIVT01003865001	AT1G65310.1	AT1G13910.1	Solyc08g079080.2.1	Solyc06g068700.2.1
KYP65949.1	KYP59711.1	Glyma.04G037600.1.p	Glyma.04G202900.1.p	Medtr2g095800.1	Medtr3g098430.1	Phvul.003G119000.2.p	Phvul.003G147400.1.p	gi|1044542011|ref|XP_017409889.1|	gi|1044545779|ref|XP_017439017.1|	XP_014519412.1	XP_014506975.1	Vigun03g227600.1.p	Vigun02g095300.1.p	GSVIVT01011424001	GSVIVT01006297001	AT2G01850.1	AT1G17250.1	Solyc09g010090.2.1	Solyc07g009380.2.1
KYP66939.1	KYP64187.1	Glyma.06G038500.1.p	Glyma.04G202900.2.p	Medtr3g008530.1	Medtr3g098430.2	Phvul.003G194900.1.p	Phvul.003G147500.1.p	gi|1044542013|ref|XP_017409895.1|	gi|1044550267|ref|XP_017441454.1|	XP_014519414.1	XP_014509519.1	Vigun03g331200.1.p	Vigun03g054100.1.p	GSVIVT01024911001	GSVIVT01013055001	AT2G06850.1	AT1G47890.1	Solyc10g083290.1.1	Solyc07g055990.2.1
KYP67194.1	KYP67084.1	Glyma.17G243300.1.p	Glyma.04G216900.1.p	Medtr3g027280.1	Medtr4g056320.1	Phvul.003G194900.2.p	Phvul.003G231900.1.p	gi|1044548498|ref|XP_017440457.1|	gi|1044554595|ref|XP_017413397.1|	XP_014521362.1	XP_014510070.1	Vigun03g331200.2.p	Vigun03g054100.2.p	GSVIVT01026633001	GSVIVT01015345001	AT2G14620.1	AT1G55660.1	Solyc10g085360.1.1	Solyc08g076080.2.1
KYP78587.1	KYP67700.1	Glyma.01G013900.1.p	Glyma.05G109600.1.p	Medtr3g102120.1	Medtr4g056380.1	Phvul.003G194900.3.p	Phvul.004G168700.1.p	gi|1044549577|ref|XP_017441039.1|	gi|1044554749|ref|XP_017413483.1|	XP_014521367.1	XP_014512565.1	Vigun03g410000.1.p	Vigun03g054200.1.p	GSVIVT01030308001	GSVIVT01017641001	AT2G18800.1	AT1G55660.2	Solyc12g007260.1.1	Solyc09g011840.1.1
KYP31440.1	KYP75073.1	Glyma.01G039800.1.p	Glyma.05G150400.1.p	Medtr4g019080.1	Medtr4g057450.1	Phvul.005G008200.1.p	Phvul.005G130900.1.p	gi|1044566757|ref|XP_017419701.1|	gi|1044561412|ref|XP_017416941.1|	XP_014521407.1	XP_014515704.1	Vigun06g180600.1.p	Vigun03g290600.1.p	GSVIVT01033488001	GSVIVT01019973001	AT3G09035.1	AT1G56610.1	Solyc12g007270.1.1	Solyc09g092520.2.1
KYP32286.1	KYP75234.1	Glyma.01G048500.1.p	Glyma.05G163900.1.p	Medtr4g023810.1	Medtr4g128410.1	Phvul.006G167800.1.p	Phvul.006G033800.1.p	gi|1044572074|ref|XP_017422568.1|	gi|1044562050|ref|XP_017417271.1|	XP_014490586.1	XP_014519279.1	Vigun07g226400.1.p	Vigun03g381000.1.p	GSVIVT01034545001	GSVIVT01020111001	AT3G09190.1	AT1G71390.1	Solyc01g005720.2.1	Solyc10g083300.1.1
KYP32288.1	KYP32412.1	Glyma.01G048500.2.p	Glyma.05G199200.1.p	Medtr4g056360.1	Medtr4g128570.1	Phvul.009G067000.1.p	Phvul.007G052800.1.p	gi|1044578492|ref|XP_017426043.1|	gi|1044578310|ref|XP_017425945.1|	XP_014490649.1	XP_014521426.1	Vigun07g226600.1.p	Vigun03g381300.1.p	GSVIVT01037018001	GSVIVT01021556001	AT3G13790.1	AT1G74170.1	Solyc01g008410.1.1	Solyc12g007250.1.1
KYP32336.1	KYP33486.1	Glyma.01G048500.3.p	Glyma.06G162600.1.p	Medtr4g101630.1	Medtr4g128580.1	Phvul.009G183900.1.p	Phvul.008G111500.1.p	gi|1044579388|ref|XP_017426548.1|	gi|1044581774|ref|XP_017427828.1|	XP_014490664.1	XP_014523299.1	Vigun09g079800.1.p	Vigun04g010200.1.p	GSVIVT01037075001	GSVIVT01031187001	AT3G13790.2	AT1G78230.1	Solyc01g009930.1.1	Solyc01g005730.2.1
KYP35018.1	KYP34202.1	Glyma.01G048500.4.p	Glyma.06G162600.2.p	Medtr4g107360.1	Medtr4g128590.1	Phvul.011G005900.1.p	Phvul.009G233200.1.p	gi|1044581588|ref|XP_017427726.1|	gi|1044590283|ref|XP_017432467.1|	XP_014491070.1	XP_014491012.1	Vigun09g236100.1.p	Vigun05g109300.1.p	GSVIVT01001407001	GSVIVT01034031001	AT3G54080.1	AT2G15042.1	Solyc01g087510.1.1	Solyc01g005760.2.1
KYP36210.1	KYP37653.1	Glyma.01G109200.1.p	Glyma.06G162600.3.p	Medtr4g123090.1	Medtr5g029100.1	Phvul.001G042800.1.p	Phvul.010G006300.1.p	gi|1044581590|ref|XP_017427727.1|	gi|1044526502|ref|XP_017407715.1|	XP_014491854.1	XP_014491013.1	Vigun02g081900.1.p	Vigun05g132500.1.p	GSVIVT01012274001	GSVIVT01034124001	AT4G14130.1	AT2G25470.1	Solyc01g102870.1.1	Solyc01g005780.1.1
KYP36276.1	KYP39400.1	Glyma.01G211000.1.p	Glyma.06G302300.1.p	Medtr4g128400.1	Medtr5g091730.1	Phvul.001G043450.1.p	Phvul.011G107000.1.p	gi|1044581592|ref|XP_017427728.1|	gi|1044528266|ref|XP_017408671.1|	XP_014492974.1	XP_014491014.1	Vigun02g084900.1.p	Vigun06g041200.1.p	GSVIVT01013340001	GSVIVT01034126001	AT4G25820.1	AT2G26860.2	Solyc02g077850.2.1	Solyc01g006550.2.1
KYP36367.1	KYP40853.1	Glyma.02G025000.1.p	Glyma.07G143000.1.p	Medtr5g037300.1	Medtr5g092670.1	Phvul.001G043901.1.p	Phvul.001G043000.1.p	gi|1044590373|ref|XP_017432515.1|	gi|1044528893|ref|XP_017409012.1|	XP_014492975.1	XP_014491855.1	Vigun04g093500.1.p	Vigun07g048400.1.p	GSVIVT01013353001	GSVIVT01037079001	AT4G30280.1	AT2G33020.1	Solyc03g034170.2.1	Solyc01g008390.1.1
KYP36440.1	KYP48207.1	Glyma.02G108100.1.p	Glyma.08G006500.1.p	Medtr5g041210.1	Medtr6g088320.1	Phvul.004G063000.3.p	Phvul.002G009000.1.p	gi|1044599592|ref|XP_017437442.1|	gi|1044533791|ref|XP_017411687.1|	XP_014492991.1	XP_014491857.1	Vigun04g117000.1.p	Vigun07g244200.1.p	GSVIVT01013974001	GSVIVT01037080001	AT5G01090.1	AT2G33060.1	Solyc04g056640.1.1	Solyc01g009690.1.1
KYP36443.1	KYP48816.1	Glyma.02G156800.1.p	Glyma.08G093900.1.p	Medtr5g041210.2	Medtr7g056090.1	Phvul.004G063000.4.p	Phvul.002G230800.1.p	gi|1044525701|ref|XP_017407276.1|	gi|1044533846|ref|XP_017411716.1|	XP_014496646.1	XP_014492987.1	Vigun04g117200.1.p	Vigun09g032600.1.p	GSVIVT01014856001	GSVIVT01038464001	AT5G07340.1	AT3G05360.1	Solyc04g076450.1.1	Solyc01g009700.1.1
KYP36447.1	KYP49307.1	Glyma.04G176600.1.p	Glyma.08G093900.2.p	Medtr8g061960.1	Medtr7g062850.1	Phvul.004G095900.1.p	Phvul.002G230800.2.p	gi|1044525703|ref|XP_017407277.1|	gi|1044534167|ref|XP_017411895.1|	XP_014496656.1	XP_014493019.1	Vigun04g117300.1.p	Vigun10g071300.1.p	GSVIVT01015897001	GSVIVT01001802001	AT5G07340.2	AT3G05650.1	Solyc07g008590.1.1	Solyc01g098370.1.1
KYP38510.1	KYP60285.1	Glyma.05G031600.1.p	Glyma.08G107300.1.p	Medtr8g067940.1	Medtr7g066210.1	Phvul.004G096400.1.p	Phvul.002G240100.1.p	gi|1044526508|ref|XP_017407719.1|	gi|1044535209|ref|XP_017412189.1|	XP_014498048.1	XP_014493268.1	Vigun04g133000.1.p	Vigun10g071300.2.p	GSVIVT01016019001	GSVIVT01001803001	AT5G57530.1	AT3G11010.1	Solyc07g055820.1.1	Solyc01g098680.2.1
KYP38553.1	KYP61898.1	Glyma.05G144000.1.p	Glyma.08G121200.1.p	Medtr0061s0050.1	Medtr8g023510.1	Phvul.004G100200.1.p	Phvul.002G276504.1.p	gi|1044532893|ref|XP_017411203.1|	gi|1044536379|ref|XP_017420323.1|	XP_014498314.1	XP_014496570.1	Vigun04g133700.1.p	Vigun01g007400.1.p	GSVIVT01017419001	GSVIVT01002369001	AT5G57550.1	AT3G22800.1	Solyc08g016210.2.1	Solyc01g098690.2.1
KYP38912.1	KYP61904.1	Glyma.06G042300.1.p	Glyma.08G309600.1.p	Medtr0087s0030.1	Medtr8g068030.1	Phvul.004G103200.1.p	Phvul.002G314200.1.p	gi|1044532897|ref|XP_017411205.1|	gi|1044537757|ref|XP_017427322.1|	XP_014498868.1	XP_014496654.1	Vigun04g133800.1.p	Vigun01g058400.1.p	GSVIVT01018835001	GSVIVT01002803001	AT5G61790.1	AT3G23010.1	Solyc08g077740.1.1	Solyc01g099250.1.1
KYP39082.1	KYP63546.1	Glyma.06G188500.1.p	Glyma.09G062600.1.p	Medtr0087s0040.1	Medtr8g068040.1	Phvul.004G103300.1.p	Phvul.003G202100.1.p	gi|1044533471|ref|XP_017411511.1|	gi|1044543857|ref|XP_017437907.1|	XP_014499107.1	XP_014497700.1	Vigun04g134100.1.p	Vigun01g083400.1.p	GSVIVT01019130001	GSVIVT01007390001	AT5G65730.1	AT3G23110.1	Solyc09g072630.2.1	Solyc01g106500.2.1
KYP39538.1	KYP63716.1	Glyma.06G318500.1.p	Glyma.09G193500.1.p	Medtr0087s0070.1	Medtr8g081040.1	Phvul.004G103600.1.p	Phvul.004G023600.1.p	gi|1044542682|ref|XP_017412068.1|	gi|1044544145|ref|XP_017438078.1|	XP_014499120.1	XP_014497909.1	Vigun04g137100.1.p	Vigun01g089100.1.p	GSVIVT01020334001	GSVIVT01009981001	AT1G17240.1	AT3G23120.1	Solyc10g076490.1.1	Solyc01g107670.2.1
KYP41797.1	KYP67404.1	Glyma.08G065700.1.p	Glyma.09G248600.1.p	Medtr0271s0040.1	Medtr8g095680.1	Phvul.004G104900.1.p	Phvul.004G044800.1.p	gi|1044542684|ref|XP_017412069.1|	gi|1044544147|ref|XP_017438079.1|	XP_014499545.1	XP_014498313.1	Vigun04g137500.1.p	Vigun01g089300.1.p	GSVIVT01021096001	GSVIVT01010391001	AT1G28340.1	AT3G24982.1	Solyc12g005620.1.1	Solyc02g072250.1.1
KYP41800.1	KYP70259.1	Glyma.08G100300.1.p	Glyma.09G248600.2.p	Medtr0274s0010.1	Medtr8g102220.1	Phvul.004G105100.1.p	Phvul.004G044900.1.p	gi|1044542686|ref|XP_017412070.1|	gi|1044544247|ref|XP_017438142.1|	XP_014499714.1	XP_014498856.1	Vigun04g138000.1.p	Vigun01g090000.1.p	GSVIVT01025479001	GSVIVT01011042001	AT1G34290.1	AT3G53240.1	Solyc12g009690.1.1	Solyc03g006330.2.1
KYP42682.1	KYP71043.1	Glyma.08G100300.2.p	Glyma.10G251700.1.p	Medtr0274s0050.1	Medtr0017s0230.1	Phvul.004G105400.1.p	Phvul.004G084600.1.p	gi|1044544287|ref|XP_017438167.1|	gi|1044544285|ref|XP_017438166.1|	XP_014499737.1	XP_014498882.1	Vigun04g138600.1.p	Vigun02g153600.1.p	GSVIVT01026086001	GSVIVT01012224001	AT1G45616.1	AT4G13810.1	Solyc12g009720.1.1	Solyc03g082780.1.1
KYP42884.1	KYP73566.1	Glyma.08G100300.3.p	Glyma.10G254500.1.p	Medtr0289s0040.1	Medtr0087s0020.1	Phvul.004G114700.1.p	Phvul.004G085076.1.p	gi|1044544293|ref|XP_017438170.1|	gi|1044544303|ref|XP_017438177.1|	XP_014499804.1	XP_014498936.1	Vigun04g138800.1.p	Vigun03g019900.1.p	GSVIVT01028922001	GSVIVT01012806001	AT1G54470.1	AT4G18670.1	Solyc12g009730.1.1	Solyc03g083510.2.1
KYP43245.1	KYP73569.1	Glyma.08G274600.1.p	Glyma.11G126100.1.p	Medtr1395s0010.1	Medtr0087s0050.1	Phvul.004G114800.1.p	Phvul.004G094094.1.p	gi|1044544299|ref|XP_017438175.1|	gi|1044544313|ref|XP_017438183.1|	XP_014499951.1	XP_014498989.1	Vigun04g139400.1.p	Vigun03g097400.1.p	GSVIVT01028967001	GSVIVT01012819001	AT1G54470.2	AT5G38660.1	Solyc12g009740.1.1	Solyc03g112680.1.1
KYP43941.1	KYP74995.1	Glyma.08G294300.1.p	Glyma.11G253900.1.p	Medtr1g009240.1	Medtr0087s0090.1	Phvul.004G115100.1.p	Phvul.004G094094.2.p	gi|1044544311|ref|XP_017438182.1|	gi|1044544319|ref|XP_017438187.1|	XP_014499963.1	XP_014499048.1	Vigun04g139400.2.p	Vigun03g106100.1.p	GSVIVT01030335001	GSVIVT01013995001	AT1G58190.1	AT5G38660.2	Solyc12g009750.1.1	Solyc05g026240.1.1
KYP44788.1	KYP76925.1	Glyma.08G350000.1.p	Glyma.12G101800.1.p	Medtr1g021825.1	Medtr0640s0020.1	Phvul.004G115200.1.p	Phvul.004G094094.3.p	gi|1044544337|ref|XP_017438197.1|	gi|1044544339|ref|XP_017438198.1|	XP_014500238.1	XP_014499060.1	Vigun04g142500.2.p	Vigun03g190700.1.p	GSVIVT01030338001	GSVIVT01015659001	AT1G58190.2	AT5G49290.1	Solyc12g009770.1.1	Solyc05g050700.1.1
KYP46665.1	KYP78156.1	Glyma.09G231500.1.p	Glyma.13G095200.1.p	Medtr1g047190.1	Medtr0721s0020.1	Phvul.004G115600.1.p	Phvul.004G096200.1.p	gi|1044544351|ref|XP_017438204.1|	gi|1044544363|ref|XP_017438212.1|	XP_014500249.1	XP_014499084.1	Vigun04g142900.1.p	Vigun03g322700.1.p	GSVIVT01030341001	GSVIVT01015972001	AT1G65380.1	AT3G46240.1	Solyc12g009780.1.1	Solyc05g055190.1.1
KYP47636.1	KYP50276.1	Glyma.09G231500.2.p	Glyma.13G095300.1.p	Medtr1g099240.1	Medtr0722s0020.1	Phvul.004G142500.1.p	Phvul.004G099100.1.p	gi|1044544477|ref|XP_017438286.1|	gi|1044544367|ref|XP_017438214.1|	XP_014500544.1	XP_014499491.1	Vigun04g143100.1.p	Vigun04g017600.1.p	GSVIVT01030345001	GSVIVT01016000001	AT1G71400.1	AT4G00300.1	Solyc12g013740.1.1	Solyc06g008270.2.1
KYP48541.1	KYP64398.1	Glyma.11G044800.1.p	Glyma.17G038100.4.p	Medtr1g114010.3	Medtr1g080720.1	Phvul.004G142600.1.p	Phvul.004G099400.1.p	gi|1044544581|ref|XP_017438351.1|	gi|1044544369|ref|XP_017438215.1|	XP_014500735.1	XP_014499975.1	Vigun04g143300.1.p	Vigun04g065400.1.p	GSVIVT01030353001	GSVIVT01016012001	AT1G74180.1	AT1G77700.1	Solyc12g042760.1.1	Solyc06g008300.2.1
KYP49129.1	KYP32511.1	Glyma.11G225900.1.p	Glyma.17G038100.6.p	Medtr2g016590.1	Medtr1g098980.1	Phvul.005G007200.2.p	Phvul.004G099500.1.p	gi|1044545924|ref|XP_017439086.1|	gi|1044545534|ref|XP_017438883.1|	XP_014501332.1	XP_014500295.1	Vigun04g143500.1.p	Vigun04g066200.1.p	GSVIVT01031843001	GSVIVT01016918001	AT1G74190.1	AT2G24810.1	Solyc12g099980.1.1	Solyc06g033920.1.1
KYP49513.1	KYP64240.1	Glyma.13G221000.1.p	Glyma.17G064900.1.p	Medtr2g017470.1	Medtr1g101250.1	Phvul.005G077100.1.p	Phvul.004G099600.1.p	gi|1044546076|ref|XP_017439170.1|	gi|1044545860|ref|XP_017439056.1|	XP_014501593.1	XP_014500304.1	Vigun04g143600.1.p	Vigun04g066400.1.p	GSVIVT01032973001	GSVIVT01016919001	AT1G80080.1	AT3G21900.1	Solyc03g026360.1.1	Solyc07g005150.1.1
KYP50368.1	KYP76356.1	Glyma.14G096200.1.p	Glyma.17G157400.1.p	Medtr2g017495.1	Medtr2g014290.1	Phvul.006G003400.2.p	Phvul.004G099900.1.p	gi|1044546206|ref|XP_017439240.1|	gi|1044545876|ref|XP_017439065.1|	XP_014501652.1	XP_014500692.1	Vigun04g144600.1.p	Vigun04g115800.1.p	GSVIVT01035314001	GSVIVT01017385001	AT2G15080.1	AT3G21910.1	Solyc03g026370.1.1	Solyc07g008600.1.1
KYP51038.1	KYP36424.1	Glyma.15G091500.1.p	Glyma.18G031400.1.p	Medtr2g017805.1	Medtr2g016200.1	Phvul.006G165901.1.p	Phvul.004G100000.1.p	gi|1044546557|ref|XP_017439432.1|	gi|1044545922|ref|XP_017439085.1|	XP_014501699.1	XP_014500768.1	Vigun04g144700.1.p	Vigun04g116900.1.p	GSVIVT01035865001	GSVIVT01017390001	AT2G15080.2	AT3G21940.1	Solyc04g007310.1.1	Solyc07g008620.1.1
KYP51049.1	KYP37524.1	Glyma.15G169100.1.p	Glyma.18G193900.1.p	Medtr2g031660.1	Medtr2g016620.1	Phvul.007G038700.1.p	Phvul.004G100300.1.p	gi|1044549392|ref|XP_017440936.1|	gi|1044546706|ref|XP_017439512.1|	XP_014501976.1	XP_014501010.1	Vigun04g145000.1.p	Vigun04g117400.1.p	GSVIVT01035937001	GSVIVT01017396001	AT2G19780.1	AT3G22010.1	Solyc06g073000.2.1	Solyc07g008630.1.1
KYP51579.1	KYP44574.1	Glyma.17G038100.1.p	Glyma.19G195400.1.p	Medtr2g046780.1	Medtr2g017420.1	Phvul.007G087200.1.p	Phvul.004G103000.1.p	gi|1044549519|ref|XP_017441003.1|	gi|1044549579|ref|XP_017441041.1|	XP_014502138.1	XP_014501046.1	Vigun04g145400.1.p	Vigun04g132900.1.p	GSVIVT01037158001	GSVIVT01017399001	AT2G25440.1	AT4G20670.1	Solyc01g091040.2.1	Solyc07g008640.1.1
KYP51847.1	KYP67455.1	Glyma.17G038100.2.p	Glyma.20G012300.1.p	Medtr2g078260.1	Medtr2g017480.1	Phvul.007G087500.1.p	Phvul.004G103700.1.p	gi|1044550890|ref|XP_017441789.1|	gi|1044550888|ref|XP_017441788.1|	XP_014503378.1	XP_014501346.1	Vigun04g154200.1.p	Vigun04g133100.1.p	GSVIVT01023937001	GSVIVT01017416001	AT2G32680.1	51	Solyc04g026140.1.1	Solyc07g015990.1.1
KYP55637.1	KYP68340.1	Glyma.17G038100.3.p	Glyma.20G137000.1.p	Medtr2g078420.1	Medtr2g019170.1	Phvul.007G087550.1.p	Phvul.004G104700.1.p	gi|1044551827|ref|XP_017442287.1|	gi|1044552368|ref|XP_017442579.1|	XP_014503823.1	XP_014501359.1	Vigun04g154800.1.p	Vigun04g133200.1.p	GSVIVT01011948001	GSVIVT01018463001	AT2G33050.1		Solyc09g090680.2.1	Solyc08g016270.1.1
KYP56874.1	KYP68341.1	Glyma.17G038100.5.p	Glyma.20G141800.1.p	Medtr3g031520.1	Medtr2g032560.1	Phvul.007G087700.1.p	Phvul.004G115400.1.p	gi|1044553033|ref|XP_017412512.1|	gi|1044553787|ref|XP_017412923.1|	XP_014503824.1	XP_014501732.1	Vigun04g155100.1.p	Vigun04g133300.1.p	GSVIVT01014414001	GSVIVT01018682001	AT3G05370.1		Solyc11g011000.1.1	Solyc09g005080.1.1
KYP59506.1	KYP61537.1	Glyma.17G095300.1.p	Glyma.01G090200.1.p	Medtr3g041560.1	Medtr2g055360.1	Phvul.008G079700.2.p	Phvul.004G115700.1.p	gi|1044553035|ref|XP_017412513.1|	gi|1044554161|ref|XP_017413150.1|	XP_014504102.1	XP_014501918.1	Vigun04g155200.1.p	Vigun04g133500.1.p	GSVIVT01025060001	GSVIVT01018692001	AT3G05660.1			Solyc09g005090.1.1
KYP59509.1	KYP67399.1	Glyma.17G095300.2.p	Glyma.01G117000.1.p	Medtr3g048470.1	Medtr2g055690.1	Phvul.008G096900.1.p	Phvul.004G115700.2.p	gi|1044553759|ref|XP_017412908.1|	gi|1044554187|ref|XP_017413164.1|	XP_014504714.1	XP_014501965.1	Vigun04g155500.1.p	Vigun04g133600.1.p	GSVIVT01018767001	GSVIVT01020945001	AT3G11080.1			Solyc09g082530.1.1
KYP60284.1	KYP74500.1	Glyma.18G128600.1.p	Glyma.01G117200.1.p	Medtr3g048590.1	Medtr2g075140.1	Phvul.008G108500.2.p	Phvul.004G142700.1.p	gi|1044553793|ref|XP_017412927.1|	gi|1044555374|ref|XP_017413819.1|	XP_014506246.1	XP_014502103.1	Vigun04g155700.1.p	Vigun04g133900.1.p	GSVIVT01018769001	GSVIVT01021521001	AT3G24480.1			Solyc10g050470.1.1
KYP60304.1	KYP54606.1	Glyma.18G128600.2.p	Glyma.01G118300.1.p	Medtr3g048760.1	Medtr2g075140.2	Phvul.008G109100.1.p	Phvul.004G174100.1.p	gi|1044554189|ref|XP_017413165.1|	gi|1044555460|ref|XP_017413865.1|	XP_014506249.1	XP_014502151.1	Vigun05g044700.1.p	Vigun04g134000.1.p	GSVIVT01019836001	GSVIVT01024424001	AT3G24900.1			Solyc11g011180.1.1
KYP60531.1	KYP58262.1	Glyma.18G150100.1.p	Glyma.01G118300.2.p	Medtr3g048860.1	Medtr2g450870.1	Phvul.008G109300.1.p	Phvul.005G007100.1.p	gi|1044555462|ref|XP_017413866.1|	gi|1044555978|ref|XP_017414135.1|	XP_014506255.1	XP_014502474.1	Vigun05g057100.2.p	Vigun04g134200.1.p	GSVIVT01019838001	GSVIVT01025477001	AT3G28890.1			Solyc11g072930.1.1
KYP62046.1	KYP58701.1	Glyma.18G150200.1.p	Glyma.01G120000.1.p	Medtr3g095600.1	Medtr3g027330.1	Phvul.008G109600.1.p	Phvul.005G036600.1.p	gi|1044556079|ref|XP_017414186.1|	gi|1044559300|ref|XP_017415829.1|	XP_014506453.1	XP_014502899.1	Vigun05g096400.1.p	Vigun04g134300.1.p	GSVIVT01019841001	GSVIVT01025484001	AT3G28890.2			Solyc12g006020.1.1
KYP62087.1	KYP62743.1	Glyma.18G244100.1.p	Glyma.01G120300.1.p	Medtr3g108560.2	Medtr3g041560.2	Phvul.008G210800.1.p	Phvul.005G078100.13.p	gi|1044559304|ref|XP_017415831.1|	gi|1044559302|ref|XP_017415830.1|	XP_014506458.1	XP_014502902.1	Vigun05g097600.1.p	Vigun04g136300.1.p	GSVIVT01024050001	GSVIVT01025825001	AT3G49750.1			Solyc12g009510.1.1
KYP66146.1	KYP69882.1	Glyma.19G066300.1.p	Glyma.01G196000.1.p	Medtr3g449520.1	Medtr3g045020.1	Phvul.008G273700.1.p	Phvul.005G078100.14.p	gi|1044560416|ref|XP_017416393.1|	gi|1044560326|ref|XP_017416351.1|	XP_014508813.1	XP_014502903.1	Vigun05g097800.2.p	Vigun04g136400.1.p	GSVIVT01038679001	GSVIVT01025885001	AT3G59510.1			Solyc12g009520.1.1
KYP73567.1		Glyma.20G015700.1.p	Glyma.02G101900.1.p	Medtr3g451090.1	Medtr3g048440.1	Phvul.008G273801.1.p	Phvul.005G162400.2.p	gi|1044560628|ref|XP_017416508.1|	gi|1044560328|ref|XP_017416352.1|	XP_014510517.1	XP_014502957.1	Vigun05g099000.1.p	Vigun04g136500.1.p	GSVIVT01005167001	GSVIVT01026074001	AT4G03010.1			Solyc12g013680.1.1
KYP74802.1		Glyma.01G152300.1.p	Glyma.02G101900.2.p	Medtr3g451890.1	Medtr3g048740.1	Phvul.008G277310.1.p	Phvul.006G001500.1.p	gi|1044560976|ref|XP_017416701.1|	gi|1044562982|ref|XP_017417749.1|	XP_014510807.1	XP_014502958.1	Vigun05g099100.1.p	Vigun04g136700.1.p	GSVIVT01005169001	GSVIVT01027526001	AT4G13340.1			Solyc12g049190.1.1
KYP74826.1		Glyma.01G244600.1.p	Glyma.02G101900.3.p	Medtr3g452210.1	Medtr3g048785.1	Phvul.008G277352.1.p	Phvul.006G174100.1.p	gi|1044564193|ref|XP_017418371.1|	gi|1044568915|ref|XP_017420886.1|	XP_014511460.1	XP_014502959.1	Vigun05g106200.1.p	Vigun04g136800.1.p	GSVIVT01027913001	GSVIVT01028764001	AT4G13810.2			Solyc12g099870.1.1
KYP75544.1		Glyma.02G183600.1.p	Glyma.02G150900.1.p	Medtr3g452730.1	Medtr3g048910.1	Phvul.008G281000.1.p	Phvul.006G183300.1.p	gi|1044564195|ref|XP_017418372.1|	gi|1044574181|ref|XP_017423732.1|	XP_014511463.1	XP_014502960.1	Vigun05g107000.1.p	Vigun04g136900.1.p	GSVIVT01030681001	GSVIVT01028766001	AT4G13880.1			Solyc12g100030.1.1
KYP75599.1		Glyma.02G269100.1.p	Glyma.02G150900.2.p	Medtr3g452750.1	Medtr3g082130.1	Phvul.008G281100.1.p	Phvul.006G183300.2.p	gi|1044564197|ref|XP_017418373.1|	gi|1044575254|ref|XP_017424317.1|	XP_014511909.1	XP_014503168.1	Vigun05g107600.1.p	Vigun04g137200.1.p	GSVIVT01006040001	GSVIVT01028773001	AT4G13920.1			Solyc07g054710.1.1
KYP66127.1		Glyma.03G052400.1.p	Glyma.02G242700.1.p	Medtr3g452790.1	Medtr3g437820.1	Phvul.010G013600.1.p	Phvul.007G054600.1.p	gi|1044564199|ref|XP_017418374.1|	gi|1044582174|ref|XP_017428038.1|	XP_014511925.1	XP_014503356.1	Vigun05g107600.2.p	Vigun04g137300.1.p	GSVIVT01019530001	GSVIVT01028799001	AT4G18760.1			Solyc09g083200.2.1
KYP53016.1		Glyma.03G053400.1.p	Glyma.03G087400.1.p	Medtr3g452800.1	Medtr3g449240.1	Phvul.010G014101.1.p	Phvul.007G070400.1.p	gi|1044564201|ref|XP_017418375.1|	gi|1044582176|ref|XP_017428039.1|	XP_014511934.1	XP_014504002.1	Vigun05g107600.3.p	Vigun04g137400.1.p	GSVIVT01021675001	GSVIVT01028924001	AT4G29240.1			Solyc01g094920.2.1
KYP54115.1		Glyma.03G066500.1.p	Glyma.04G185400.1.p	Medtr3g452850.1	Medtr3g452760.1	Phvul.010G073300.1.p	Phvul.007G077500.1.p	gi|1044565998|ref|XP_017419306.1|	gi|1044583069|ref|XP_017428513.1|	XP_014512695.1	XP_014504221.1	Vigun05g179200.1.p	Vigun04g137600.1.p	GSVIVT01027094001	GSVIVT01028928001	AT5G12940.1			Solyc05g009800.2.1
KYP53800.1		Glyma.05G159900.1.p	Glyma.05G014600.1.p	Medtr3g452880.1	Medtr3g452770.1	Phvul.008G069500.1.p	Phvul.007G087600.1.p	gi|1044567977|ref|XP_017420366.1|	gi|1044583313|ref|XP_017428657.1|	XP_014514882.1	XP_014504702.1	Vigun07g209300.1.p	Vigun04g137800.1.p	GSVIVT01034995001	GSVIVT01028966001	AT5G25910.1			Solyc09g015840.2.1
KYP37968.1		Glyma.06G215000.1.p	Glyma.05G039100.1.p	Medtr3g452900.1	Medtr4g011860.1	Phvul.010G089500.1.p	Phvul.007G087800.1.p	gi|1044568288|ref|XP_017420547.1|	gi|1044583731|ref|XP_017428914.1|	XP_014516670.1	XP_014506401.1	Vigun07g219700.1.p	Vigun04g137900.1.p	GSVIVT01038702001	GSVIVT01028970001	AT5G27060.1			Solyc01g111330.2.1
KYP46485.1		Glyma.06G296800.2.p	Glyma.06G237200.1.p	Medtr3g452970.1	Medtr4g015930.1	Phvul.001G005000.1.p	Phvul.007G167800.1.p	gi|1044569593|ref|XP_017421254.1|	gi|1044584895|ref|XP_017429539.1|	XP_014516671.1	XP_014506419.1	Vigun07g253700.1.p	Vigun04g138200.1.p	GSVIVT01038717001	GSVIVT01029278001	AT5G40170.1			Solyc02g083760.2.1
KYP48467.1		Glyma.07G141400.1.p	Glyma.06G290700.1.p	Medtr4g006280.1	Medtr4g015930.5	Phvul.001G005000.2.p	Phvul.007G246600.1.p	gi|1044573557|ref|XP_017423358.1|	gi|1044586435|ref|XP_017430353.1|	XP_014521870.1	XP_014506862.1	Vigun08g046300.1.p	Vigun04g138400.1.p		GSVIVT01029646001	AT5G45770.1			Solyc02g083790.2.1
KYP56573.1		Glyma.07G142900.1.p	Glyma.06G319700.1.p	Medtr4g009930.1	Medtr4g015930.8	Phvul.002G107800.1.p	Phvul.008G043400.1.p	gi|1044573559|ref|XP_017423359.1|	gi|1044589245|ref|XP_017431879.1|	XP_014522458.1	XP_014509417.1	Vigun08g046500.1.p	Vigun04g138900.1.p		GSVIVT01029712001	AT5G65830.1			Solyc03g033490.1.1
KYP60767.1		Glyma.07G143900.1.p	Glyma.07G080600.1.p	Medtr4g011310.1	Medtr4g016850.1	Phvul.002G107900.1.p	Phvul.008G055400.2.p	gi|1044583021|ref|XP_017428486.1|	gi|1044590469|ref|XP_017432566.1|	XP_014522470.1	XP_014511501.1	Vigun08g069800.1.p	Vigun04g139000.1.p		GSVIVT01029727001	AT1G21880.2			Solyc03g118780.2.1
KYP62415.1		Glyma.07G153200.2.p	Glyma.07G143500.1.p	Medtr4g013315.1	Medtr4g016870.1	Phvul.008G154300.1.p	Phvul.008G080101.1.p	gi|1044583067|ref|XP_017428512.1|	gi|1044594333|ref|XP_017434623.1|	XP_014522923.1	XP_014511504.1	Vigun08g205600.1.p	Vigun04g139100.1.p		GSVIVT01030062001	AT2G17120.1			Solyc04g079890.2.1
KYP74127.1		Glyma.07G153500.1.p	Glyma.07G144100.1.p	Medtr4g015930.10	Medtr4g017280.1	Phvul.008G237100.2.p	Phvul.008G093900.1.p	gi|1044584877|ref|XP_017429529.1|	gi|1044595270|ref|XP_017435134.1|	XP_014523046.1	XP_014511509.1	Vigun08g205700.1.p	Vigun04g139500.1.p		GSVIVT01030071001	AT1G24485.3			Solyc04g081550.2.1
KYP74128.1		Glyma.07G155000.1.p	Glyma.07G144100.2.p	Medtr4g015930.11	Medtr4g017350.1	Phvul.010G079800.1.p	Phvul.008G094000.1.p	gi|1044584897|ref|XP_017429540.1|	gi|1044595528|ref|XP_017435265.1|	XP_014523155.1	XP_014511648.1	Vigun09g088600.1.p	Vigun04g139600.1.p		GSVIVT01033116001	AT1G25570.1			Solyc04g081560.2.1
KYP75952.1		Glyma.08G205100.1.p	Glyma.07G144100.3.p	Medtr4g015930.12	Medtr4g017370.1		Phvul.008G095200.1.p	gi|1044583493|ref|XP_017428770.1|	gi|1044598994|ref|XP_017437121.1|	XP_014523886.1	XP_014511797.1	Vigun10g055000.1.p	Vigun04g139700.1.p		GSVIVT01034283001	AT3G46270.1			Solyc08g080620.1.1
		Glyma.09G125900.1.p	Glyma.07G153200.1.p	Medtr4g015930.13	Medtr4g017600.1		Phvul.008G108400.1.p	gi|1044590625|ref|XP_017432651.1|	gi|1044598996|ref|XP_017437122.1|	XP_014524389.1	XP_014511873.1	Vigun10g055000.2.p	Vigun04g139800.1.p		GSVIVT01036442001	AT3G46280.1			Solyc08g080640.1.1
		Glyma.10G110100.1.p	Glyma.07G199500.1.p	Medtr4g015930.14	Medtr4g017700.1		Phvul.008G111800.1.p	gi|1044551149|ref|XP_017441930.1|	gi|1044522700|ref|XP_017405640.1|	XP_014497484.1	XP_014511910.1	Vigun10g055000.3.p	Vigun04g140000.1.p		GSVIVT01036793001	AT4G00300.2			Solyc08g080670.1.1
		Glyma.10G228000.1.p	Glyma.07G215900.1.p	Medtr4g015930.2	Medtr4g018970.1		Phvul.008G164600.1.p	gi|1044556515|ref|XP_017414403.1|	gi|1044549410|ref|XP_017440945.1|	XP_014506465.1	XP_014511924.1	Vigun10g055400.1.p	Vigun04g142500.1.p		GSVIVT01037155001	AT1G18250.1			Solyc10g084840.1.1
		Glyma.10G228200.1.p	Glyma.07G219800.1.p	Medtr4g015930.3	Medtr4g019030.1		Phvul.008G173600.1.p	gi|1044557101|ref|XP_017414694.1|	gi|1044560494|ref|XP_017416435.1|	XP_014508324.1	XP_014511933.1	Vigun10g081400.1.p	Vigun04g142700.1.p		GSVIVT01038458001	AT1G18250.2			Solyc11g013300.1.1
		Glyma.10G228600.1.p	Glyma.08G039400.1.p	Medtr4g015930.4	Medtr4g032320.1		Phvul.008G210400.1.p	gi|1044562978|ref|XP_017417747.1|	gi|1044555003|ref|XP_017413620.1|	XP_014508325.1	XP_014512271.1	Vigun10g083000.1.p	Vigun04g143200.1.p		GSVIVT01008279001	AT1G19320.1			Solyc12g056360.1.1
		Glyma.10G228800.1.p	Glyma.08G294200.1.p	Medtr4g015930.6	Medtr4g035200.1		Phvul.008G210814.1.p	gi|1044562980|ref|XP_017417748.1|	gi|1044565276|ref|XP_017418921.1|	XP_014496820.1	XP_014512385.1	Vigun10g083200.1.p	Vigun04g144900.1.p		GSVIVT01025912001	AT1G75030.1			Solyc02g067770.2.1
		Glyma.11G114200.1.p	Glyma.09G145600.1.p	Medtr4g015930.7	Medtr4g040330.1		Phvul.008G273600.1.p	gi|1044584879|ref|XP_017429530.1|	gi|1044574215|ref|XP_017423752.1|	XP_014504004.1	XP_014512468.1	Vigun10g084200.3.p	Vigun04g145100.1.p		GSVIVT01012235001	AT1G75040.1			Solyc03g005690.2.1
		Glyma.12G123100.1.p	Glyma.09G251800.1.p	Medtr4g015930.9	Medtr4g040360.1		Phvul.008G273900.1.p	gi|1044584881|ref|XP_017429531.1|	gi|1044580962|ref|XP_017427387.1|	XP_014504005.1	XP_014516602.1	Vigun05g073200.1.p	Vigun04g145500.1.p		GSVIVT01014120001	AT1G75050.1			Solyc03g031550.1.1
		Glyma.12G123400.1.p	Glyma.09G272100.1.p	Medtr4g015960.1	Medtr4g040420.1		Phvul.008G274000.1.p	gi|1044584883|ref|XP_017429532.1|	gi|1044580964|ref|XP_017427388.1|	XP_014508015.1	XP_014517250.1	Vigun10g118700.1.p	Vigun04g146800.1.p		GSVIVT01026990001	AT2G17860.1			Solyc03g111530.2.1
		Glyma.12G233600.1.p	Glyma.09G272100.2.p	Medtr4g016780.1	Medtr4g046920.1		Phvul.008G274100.1.p	gi|1044584885|ref|XP_017429533.1|	gi|1044523839|ref|XP_017406259.1|	XP_014519641.1	XP_014517496.1	Vigun05g277900.3.p	Vigun04g147000.1.p		GSVIVT01030915001	AT4G11650.1			Solyc04g007950.2.1
		Glyma.13G050500.1.p	Glyma.10G023100.1.p	Medtr4g016800.1	Medtr4g064760.1		Phvul.008G276100.1.p	gi|1044584887|ref|XP_017429535.1|	gi|1044527844|ref|XP_017408440.1|	XP_014519642.1	XP_014517662.1	Vigun02g122300.1.p	Vigun04g154100.1.p		GSVIVT01033182001	AT4G24180.1			Solyc05g005050.2.1
		Glyma.14G042100.1.p	Glyma.10G038800.1.p	Medtr4g016820.1	Medtr4g070950.1		Phvul.009G176400.1.p		gi|1044527846|ref|XP_017408441.1|	XP_014519643.1	XP_014518948.1	Vigun07g082700.1.p	Vigun04g155600.1.p		GSVIVT01005164001	AT4G36010.1			Solyc05g051270.2.1
		Glyma.14G042500.1.p	Glyma.10G129000.1.p	Medtr4g016910.1	Medtr4g078535.1		Phvul.010G013700.1.p		gi|1044527927|ref|XP_017408485.1|	XP_014492538.1	XP_014518950.1	Vigun07g082800.1.p	Vigun04g156500.1.p		GSVIVT01011675001	AT4G36010.2			Solyc05g055930.1.1
		Glyma.14G043000.1.p	Glyma.10G129400.1.p	Medtr4g017260.1	Medtr4g085480.1		Phvul.010G088600.1.p		gi|1044538182|ref|XP_017429299.1|	XP_014492539.1	XP_014520193.1	Vigun08g018200.1.p	Vigun05g000400.1.p		GSVIVT01027651001	AT4G38660.1			Solyc06g083750.2.1
		Glyma.14G043300.1.p	Glyma.10G228100.1.p	Medtr4g017490.1	Medtr4g086250.1		Phvul.011G042100.1.p		gi|1044550802|ref|XP_017441740.1|	XP_014503988.1	XP_014521099.1	Vigun08g114500.1.p	Vigun05g000400.2.p		GSVIVT01028413001	AT5G24620.1			Solyc09g057960.1.1
		Glyma.14G106400.1.p	Glyma.11G045700.1.p	Medtr4g017640.1	Medtr4g105520.1		Phvul.011G115300.1.p		gi|1044563202|ref|XP_017417863.1|	XP_014503989.1	XP_014522460.1	Vigun08g114500.2.p	Vigun05g000400.3.p		GSVIVT01030637001	AT1G04520.1			Solyc01g088500.2.1
		Glyma.14G173300.1.p	Glyma.11G045700.2.p	Medtr4g017690.1	Medtr4g417260.1		Phvul.002G188800.1.p		gi|1044563204|ref|XP_017417864.1|	XP_014503990.1	XP_014523122.1	Vigun05g081200.4.p	Vigun05g057100.1.p		GSVIVT01005786001	AT1G61750.1			Solyc01g095810.2.1
		Glyma.14G173400.1.p	Glyma.12G116200.1.p	Medtr4g017710.1	Medtr4g417270.1		Phvul.002G222400.1.p		gi|1044566870|ref|XP_017419762.1|	XP_014516175.1	XP_014523123.1	Vigun05g081200.5.p	Vigun05g083300.1.p		GSVIVT01005906001	AT1G63550.1			Solyc01g095830.2.1
		Glyma.14G173900.1.p	Glyma.12G233700.1.p	Medtr4g017720.1	Medtr5g015050.1		Phvul.008G163700.1.p		gi|1044566872|ref|XP_017419763.1|	XP_014520500.1	XP_014523124.1	Vigun05g081200.6.p	Vigun05g083400.1.p		GSVIVT01012680001	AT1G70690.1			Solyc01g095840.1.1
		Glyma.15G021600.1.p	Glyma.13G003500.1.p	Medtr4g017730.1	Medtr5g025900.1		Phvul.003G027500.1.p		gi|1044580242|ref|XP_017427004.1|		XP_014523166.1	Vigun08g143800.1.p	Vigun05g083500.1.p			AT2G01660.1			Solyc01g095850.1.1
		Glyma.15G076900.4.p	Glyma.13G005800.1.p	Medtr4g017780.1	Medtr5g043800.1		Phvul.007G102400.1.p		gi|1044585245|ref|XP_017429730.1|		XP_014523167.1	Vigun08g143800.2.p	Vigun05g097800.1.p			AT2G01660.2			Solyc01g095860.2.1
		Glyma.15G076900.5.p	Glyma.13G067100.1.p	Medtr4g018910.1	Medtr5g046350.1		Phvul.008G060000.1.p		gi|1044588628|ref|XP_017431526.1|		XP_014523323.1	Vigun10g106800.1.p	Vigun05g106100.1.p			AT2G33330.1			Solyc02g080900.2.1
		Glyma.15G088400.1.p	Glyma.13G067200.1.p	Medtr4g018920.1	Medtr5g047390.1		Phvul.001G005100.1.p		gi|1044589902|ref|XP_017432262.1|		XP_014523634.1	Vigun10g106800.2.p	Vigun05g106100.2.p			AT3G04370.1			Solyc03g083480.2.1
		Glyma.15G152800.1.p	Glyma.13G176900.1.p	Medtr4g018930.1	Medtr5g063740.1		Phvul.001G016600.1.p		gi|1044525042|ref|XP_017406917.1|		XP_014524532.1	Vigun10g106800.3.p	Vigun05g106800.1.p			AT3G04370.2			Solyc05g006770.2.1
		Glyma.15G168900.1.p	Glyma.13G227700.1.p	Medtr4g018940.1	Medtr5g063760.1		Phvul.002G155400.1.p		gi|1044532409|ref|XP_017410936.1|		XP_014503269.1		Vigun05g107200.1.p			AT3G21960.2			Solyc05g009000.2.1
		Glyma.15G254300.1.p	Glyma.13G236700.1.p	Medtr4g019010.1	Medtr5g069580.1		Phvul.003G263400.1.p		gi|1044532755|ref|XP_017411126.1|		XP_014511093.1		Vigun05g107200.2.p			AT3G21980.1			Solyc08g082310.2.1
		Glyma.16G105800.1.p	Glyma.13G236700.2.p	Medtr4g035200.2	Medtr5g079980.1		Phvul.008G118200.1.p		gi|1044532757|ref|XP_017411128.1|		XP_014521052.1		Vigun05g107300.1.p			AT3G21990.1			Solyc09g015200.1.1
		Glyma.16G105900.1.p	Glyma.13G236700.3.p	Medtr4g035200.3	Medtr5g080000.1		Phvul.008G188000.1.p		gi|1044554241|ref|XP_017413196.1|		XP_014492711.1		Vigun05g107400.1.p			AT3G22040.1
		Glyma.16G163400.1.p	Glyma.13G365900.1.p	Medtr5g025910.1	Medtr5g081920.1		Phvul.011G034100.1.p		gi|1044555139|ref|XP_017413692.1|		XP_014494622.1		Vigun05g109400.1.p			AT3G22060.1
		Glyma.16G169000.1.p	Glyma.14G015500.1.p	Medtr5g085910.1	Medtr5g082370.1		Phvul.011G034200.1.p		gi|1044555141|ref|XP_017413693.1|		XP_014503355.1		Vigun05g165300.1.p			AT3G60720.1
		Glyma.16G169500.1.p	Glyma.14G042300.1.p	Medtr5g085920.1	Medtr5g086530.1		Phvul.011G065300.1.p		gi|1044555925|ref|XP_017414106.1|		XP_014503744.1		Vigun05g165400.1.p			AT5G37660.1
		Glyma.16G170800.1.p	Glyma.14G042700.1.p	Medtr5g085930.1	Medtr5g086570.1		Phvul.001G164400.1.p		gi|1044556517|ref|XP_017414405.1|		XP_014504828.1		Vigun05g178900.1.p			AT5G37660.2
		Glyma.16G171000.1.p	Glyma.14G042900.1.p	Medtr5g085970.1	Medtr5g086630.1		Phvul.001G229800.1.p		gi|1044562617|ref|XP_017417560.1|		XP_014507833.1		Vigun05g295400.1.p			AT5G43980.1
		Glyma.16G171800.1.p	Glyma.14G044400.1.p	Medtr5g086550.1	Medtr5g087090.1		Phvul.001G229800.2.p		gi|1044594727|ref|XP_017434844.1|		XP_014519334.1		Vigun06g179000.1.p			AT1G11915.1
		Glyma.16G173900.1.p	Glyma.14G046000.1.p	Medtr5g086620.1	Medtr5g087320.1		Phvul.002G319900.1.p		gi|1044595585|ref|XP_017435295.1|		XP_014519335.1		Vigun06g199100.1.p			AT1G16090.1
		Glyma.16G173900.2.p	Glyma.14G173600.1.p	Medtr5g086810.1	Medtr5g095120.1		Phvul.004G125100.2.p		gi|1044522243|ref|XP_017405386.1|		XP_014519677.1		Vigun06g199100.2.p			AT1G66940.1
		Glyma.16G174000.1.p	Glyma.14G173600.2.p	Medtr5g086945.1	Medtr5g096340.1		Phvul.004G125100.3.p		gi|1044532005|ref|XP_017410712.1|		XP_014520780.1		Vigun06g199100.3.p			AT1G66940.2
		Glyma.16G174500.1.p	Glyma.14G173600.3.p	Medtr5g087070.1	Medtr5g096360.1		Phvul.006G196800.1.p		gi|1044538477|ref|XP_017430907.1|		XP_014523728.1		Vigun07g039700.1.p			AT1G66940.3
		Glyma.16G174800.1.p	Glyma.14G173600.4.p	Medtr5g087080.1	Medtr6g016130.1		Phvul.007G049300.1.p		gi|1044546173|ref|XP_017439223.1|		XP_014495379.1		Vigun07g049200.1.p			AT2G46494.1
		Glyma.16G175100.2.p	Glyma.15G076900.1.p	Medtr5g089160.1	Medtr6g016140.1		Phvul.007G050800.2.p		gi|1044558926|ref|XP_017415629.1|		XP_014495525.1		Vigun07g055700.1.p			AT2G46495.1
		Glyma.16G176400.1.p	Glyma.15G076900.3.p	Medtr5g095200.1	Medtr6g016195.1		Phvul.007G051401.1.p		gi|1044566864|ref|XP_017419758.1|		XP_014495526.1		Vigun07g055800.1.p			AT5G53110.1
		Glyma.16G182700.1.p	Glyma.15G084800.1.p	Medtr5g096320.1	Medtr6g016210.1		Phvul.007G117000.1.p		gi|1044581123|ref|XP_017427472.1|		XP_014499531.1		Vigun07g114600.1.p			121
		Glyma.16G183000.1.p	Glyma.15G093000.1.p	Medtr6g016200.1	Medtr6g038670.1		Phvul.007G189600.1.p		gi|1044594505|ref|XP_017434722.1|		XP_014505629.1		Vigun07g185300.1.p
		Glyma.16G183300.1.p	Glyma.16G065500.2.p	Medtr6g022500.1	Medtr6g038700.1		Phvul.007G231300.1.p		gi|1044595623|ref|XP_017435315.1|		XP_014511643.1		Vigun07g209100.1.p
		Glyma.16G183400.1.p	Glyma.16G106200.1.p	Medtr6g037750.1	Medtr6g038730.1		Phvul.008G077300.3.p				XP_014511962.1		Vigun07g219600.1.p
		Glyma.16G183500.1.p	Glyma.16G125300.1.p	Medtr6g038190.1	Medtr6g038940.1		Phvul.008G077300.4.p				XP_014512130.1		Vigun07g226300.1.p
		Glyma.16G183600.1.p	Glyma.16G125600.1.p	Medtr6g038760.1	Medtr6g038980.1		Phvul.008G077300.5.p				XP_014512131.1		Vigun08g046100.1.p
		Glyma.16G184000.1.p	Glyma.16G125800.1.p	Medtr6g038790.1	Medtr6g039110.1		Phvul.008G077700.1.p				XP_014512728.1		Vigun08g046200.1.p
		Glyma.16G185100.1.p	Glyma.16G126000.1.p	Medtr6g038790.2	Medtr6g039180.1		Phvul.011G194501.1.p				XP_014513297.1		Vigun08g046400.1.p
		Glyma.16G185800.1.p	Glyma.16G126100.1.p	Medtr6g038910.1	Medtr6g090080.1		Phvul.L001744.1.p				XP_014513325.1		Vigun08g207900.1.p
		Glyma.16G186100.1.p	Glyma.16G129300.1.p	Medtr6g038930.1	Medtr6g471240.1		Phvul.001G049300.1.p				XP_014518245.1		Vigun08g208100.1.p
		Glyma.16G186200.1.p	Glyma.16G168700.1.p	Medtr6g051800.1	Medtr7g006870.1		Phvul.002G056100.1.p				XP_014491447.1		Vigun09g251100.1.p
		Glyma.16G186400.1.p	Glyma.16G169100.1.p	Medtr7g009470.1	Medtr7g009450.1		Phvul.002G298300.1.p				XP_014492495.1		Vigun10g054700.1.p
		Glyma.16G186600.1.p	Glyma.16G169200.1.p	Medtr7g009510.1	Medtr7g009540.1		Phvul.003G080900.1.p				XP_014496925.1		Vigun10g054900.1.p
		Glyma.16G186900.1.p	Glyma.16G169300.1.p	Medtr7g009560.1	Medtr7g009790.1		Phvul.006G112600.1.p				XP_014503208.1		Vigun10g055200.1.p
		Glyma.16G187200.1.p	Glyma.16G169400.1.p	Medtr7g009570.1	Medtr7g023730.1		Phvul.006G147700.1.p				XP_014507927.1		Vigun10g055300.1.p
		Glyma.16G187400.1.p	Glyma.16G169700.1.p	Medtr7g009580.1	Medtr7g023740.1		Phvul.009G054000.1.p				XP_014508043.1		Vigun10g081300.1.p
		Glyma.16G187700.1.p	Glyma.16G169900.1.p	Medtr7g010730.1	Medtr7g079550.1		Phvul.010G113700.1.p				XP_014508104.1		Vigun10g082500.1.p
		Glyma.16G188000.1.p	Glyma.16G170700.1.p	Medtr7g014430.1	Medtr7g086800.1						XP_014517969.1		Vigun10g082900.1.p
		Glyma.16G188300.1.p	Glyma.16G170900.1.p	Medtr7g066590.1	Medtr7g092740.1						XP_014518077.1		Vigun10g084200.1.p
		Glyma.16G190200.1.p	Glyma.16G171100.1.p	Medtr7g098240.1	Medtr8g014760.3						XP_014520276.1		Vigun10g084200.2.p
		Glyma.16G190400.1.p	Glyma.16G171200.1.p	Medtr8g007350.1	Medtr8g023445.1						XP_014520358.1		Vigun10g117800.1.p
		Glyma.16G190500.1.p	Glyma.16G171400.1.p	Medtr8g040910.1	Medtr8g041100.1								Vigun11g178400.1.p
		Glyma.16G191800.1.p	Glyma.16G171500.1.p	Medtr8g040920.1	Medtr8g086590.1								Vigun03g115000.1.p
		Glyma.16G192100.1.p	Glyma.16G171600.1.p	Medtr8g040925.1	Medtr8g088970.1								Vigun03g152600.1.p
		Glyma.16G192300.1.p	Glyma.16G172100.1.p	Medtr8g041150.1	Medtr8g089000.1								Vigun02g037700.1.p
		Glyma.16G192600.1.p	Glyma.16G172200.1.p	Medtr8g041190.1	Medtr8g469670.1								Vigun05g062200.1.p
		Glyma.16G193300.1.p	Glyma.16G172300.1.p	Medtr8g046150.1	Medtr8g469820.1								Vigun05g278700.2.p
		Glyma.16G193600.1.p	Glyma.16G174100.1.p	Medtr8g046170.1	Medtr4g091000.1								Vigun07g195200.1.p
		Glyma.16G193700.1.p	Glyma.16G174600.1.p	Medtr8g077105.1	Medtr4g091010.1								Vigun02g121800.1.p
		Glyma.16G193900.1.p	Glyma.16G174700.1.p	Medtr8g032890.1	Medtr4g091020.1								Vigun02g121900.1.p
		Glyma.18G159300.1.p	Glyma.16G175000.1.p	Medtr8g032940.1	Medtr4g094730.1								Vigun02g122100.1.p
		Glyma.18G191700.1.p	Glyma.16G175100.1.p	Medtr8g043660.1	Medtr4g094730.2								Vigun02g122400.1.p
		Glyma.18G193800.1.p	Glyma.16G176600.1.p	Medtr5g022350.1	Medtr1g093630.1								Vigun02g122500.1.p
		Glyma.18G204300.2.p	Glyma.16G176800.1.p	Medtr5g022350.2	Medtr4g095022.1								Vigun02g174300.1.p
		Glyma.18G204600.1.p	Glyma.16G176900.1.p	Medtr6g009480.1	Medtr5g053610.1								Vigun03g004100.1.p
		Glyma.18G273000.1.p	Glyma.16G184200.1.p	Medtr8g075510.1	Medtr6g015795.1								Vigun03g085100.1.p
		Glyma.19G045600.1.p	Glyma.16G184300.1.p	Medtr8g075510.2	Medtr6g090605.1								Vigun03g257700.1.p
		Glyma.19G045600.2.p	Glyma.16G184700.1.p	Medtr8g096900.1	Medtr7g078220.1								Vigun08g005100.1.p
		Glyma.19G145200.1.p	Glyma.16G184800.1.p	Medtr1g104890.5	Medtr8g014840.1								Vigun09g137400.1.p
		Glyma.20G173500.1.p	Glyma.16G185300.1.p	Medtr1g105855.1	Medtr1g062340.1								Vigun11g096700.1.p
		Glyma.U002300.1.p	Glyma.16G185400.1.p	Medtr2g010720.1	Medtr1g062630.1								Vigun11g154200.1.p
		Glyma.U002400.1.p	Glyma.16G186500.1.p	Medtr1g110090.1	Medtr2g068655.1								Vigun11g189000.1.p
		Glyma.U006600.1.p	Glyma.16G186700.1.p	Medtr4g132450.1	Medtr3g111620.1								Vigun01g146400.1.p
		Glyma.U035200.1.p	Glyma.16G187600.1.p	Medtr6g082820.1	Medtr4g063630.1								Vigun01g215000.1.p
		Glyma.U037600.1.p	Glyma.16G187800.1.p	Medtr6g082980.1	Medtr4g073730.2								Vigun03g013200.1.p
		Glyma.U043600.1.p	Glyma.16G187900.1.p	Medtr6g083010.1	Medtr4g073730.3								Vigun03g013200.2.p
		Glyma.U044500.1.p	Glyma.16G188100.1.p		Medtr5g022310.1								Vigun05g081100.3.p
		Glyma.07G079600.1.p	Glyma.16G188700.1.p		Medtr5g022310.2								Vigun05g081100.6.p
		Glyma.09G263500.1.p	Glyma.16G190000.1.p		Medtr5g023850.1								Vigun05g155800.1.p
		Glyma.08G198000.1.p	Glyma.16G190600.1.p		Medtr7g062610.1								Vigun06g212800.1.p
		Glyma.13G331300.1.p	Glyma.16G191000.1.p		Medtr8g037890.1								Vigun07g057900.1.p
		Glyma.13G331300.2.p	Glyma.16G191500.1.p		Medtr8g107140.1								Vigun07g092000.1.p
		Glyma.18G236000.1.p	Glyma.16G191700.1.p		Medtr1g044580.1								Vigun07g157900.1.p
		Glyma.02G220900.1.p	Glyma.16G192800.1.p		Medtr1g073320.1								Vigun07g181500.1.p
		Glyma.02G220900.2.p	Glyma.16G192900.1.p		Medtr1g080350.1								Vigun07g246200.1.p
		Glyma.06G139000.1.p	Glyma.16G193500.1.p		Medtr1g105860.3								Vigun07g246300.1.p
		Glyma.01G078000.1.p	Glyma.17G087700.1.p		Medtr2g010710.1								Vigun07g248300.1.p
		Glyma.01G078000.2.p	Glyma.17G123100.1.p		Medtr2g010730.1								Vigun07g248400.1.p
		Glyma.01G137600.1.p	Glyma.18G195200.1.p		Medtr2g088930.1								Vigun02g068100.1.p
		Glyma.03G029500.1.p	Glyma.18G195200.10.p		Medtr3g065370.1								Vigun02g163200.1.p
		Glyma.20G140000.1.p	Glyma.18G195200.2.p		Medtr5g078030.1								Vigun03g036000.1.p
		Glyma.20G140300.1.p	Glyma.18G195200.3.p		Medtr7g098410.1								Vigun03g322900.1.p
		Glyma.20G227400.1.p	Glyma.18G195200.4.p		Medtr8g041870.1								Vigun03g444400.1.p
		Glyma.U023800.1.p	Glyma.18G195200.5.p		Medtr8g104990.1								Vigun06g123400.1.p
		Glyma.13G077700.1.p	Glyma.18G195200.6.p		Medtr2g023970.1								Vigun06g159500.1.p
			Glyma.18G195200.7.p		Medtr3g091200.1								Vigun08g072300.1.p
			Glyma.18G195200.8.p		Medtr5g009200.1								Vigun09g150900.1.p
			Glyma.18G195200.9.p		Medtr6g082920.1								Vigun09g150900.2.p
			Glyma.18G204300.1.p		Medtr6g082940.1								Vigun10g145600.1.p
			Glyma.18G204400.1.p		Medtr6g083000.1
			Glyma.18G204500.1.p		Medtr7g082537.1
			Glyma.18G205500.1.p		Medtr7g117350.1
			Glyma.18G205600.1.p		Medtr7g117350.2
			Glyma.18G240800.1.p		Medtr8g027745.1
			Glyma.19G017300.1.p		Medtr8g099515.1
			Glyma.19G100700.1.p
			Glyma.19G100800.1.p
			Glyma.19G115000.1.p
			Glyma.20G012900.1.p
			Glyma.20G080700.1.p
			Glyma.U002100.1.p
			Glyma.U002200.1.p
			Glyma.U006500.1.p
			Glyma.U007900.1.p
			Glyma.03G193700.1.p
			Glyma.05G133700.1.p
			Glyma.07G190500.1.p
			Glyma.08G058700.1.p
			Glyma.18G228600.1.p
			Glyma.01G087700.1.p
			Glyma.02G099800.1.p
			Glyma.02G132800.1.p
			Glyma.07G212200.1.p
			Glyma.07G212200.2.p
			Glyma.12G123300.1.p
			Glyma.15G076900.2.p
			Glyma.20G186100.1.p
			Glyma.01G165400.1.p
			Glyma.01G165600.1.p
			Glyma.02G047400.1.p
			Glyma.04G034300.1.p
			Glyma.04G225800.1.p
			Glyma.06G189100.1.p
			Glyma.07G135100.1.p
			Glyma.11G025600.1.p
			Glyma.11G077700.1.p
			Glyma.11G106100.1.p
			Glyma.11G106100.4.p
			Glyma.11G140800.1.p
			Glyma.12G031000.1.p
			Glyma.12G031200.1.p
			Glyma.12G064300.1.p
			Glyma.13G082700.1.p
			Glyma.14G077300.1.p
			Glyma.14G077300.2.p
			Glyma.14G163700.1.p
			Glyma.14G188400.1.p
			Glyma.16G126900.1.p
			Glyma.17G248300.1.p
			Glyma.17G258500.1.p
			Glyma.17G258600.1.p
			Glyma.18G036700.1.p
			Glyma.02G244200.1.p
			Glyma.03G166900.1.p
			Glyma.05G235200.1.p
			Glyma.08G042600.1.p
			Glyma.10G133900.1.p
			Glyma.10G133900.2.p
			Glyma.10G165400.1.p
			Glyma.10G190500.1.p
			Glyma.10G253400.1.p
			Glyma.10G254100.1.p
			Glyma.13G126700.1.p
			Glyma.13G251500.1.p
			Glyma.13G305900.1.p
			Glyma.14G213600.1.p
			Glyma.16G201900.1.p
			Glyma.16G202200.2.p
			Glyma.16G202200.3.p
			Glyma.16G202400.2.p
			Glyma.18G040800.1.p
			Glyma.18G040800.2.p
			Glyma.19G168000.1.p
			Glyma.20G083000.1.p
			Glyma.20G083000.2.p
			Glyma.20G137800.1.p
			Glyma.20G138000.1.p
			Glyma.20G200200.1.p
			Glyma.01G039900.1.p
			Glyma.05G217000.1.p
			Glyma.07G056200.1.p
			Glyma.07G262800.1.p
			Glyma.07G262800.2.p
			Glyma.08G022900.1.p
			Glyma.14G113100.1.p
			Glyma.14G151900.1.p
			Glyma.15G110400.1.p
			Glyma.16G025100.1.p
			Glyma.17G011300.1.p
			Glyma.17G038600.1.p
			Glyma.19G255700.1.p
