# Supplementary material for: Computational identification of receptor-like kinases “RLK” and receptor-like proteins “RLP” in legumes
Source: BMC Genomics. 2020 Jul 3;21:459. doi: 10.1186/s12864-020-06844-z (PMC7333395; doi:10.1186/s12864-020-06844-z)
Supplement: Supplementary file 6 — Additional file 6: Table S6. Specific domains that belong to the clans and families to classified RLP and RLK proteins. [file 12864_2020_6844_MOESM6_ESM.xlsx]

## Sheet: Sheet1
Table S6: Specific domains that belong to the clans and families to classified RLP and RLK proteins
Clan/Families	Domains - Pfam notation
LRR	DUF285, FNIP, LRR_1, LRR_2, LRR_3, LRR_4, LRR_5, LRR_6, LRR_8, LRR_9, Recep_L_domain, LRRNT_2
Pkinase	ABC1, AceK, Act-Frag_cataly, Alpha_kinase, APH, APH_6_hur, Choline_kinase, CotH, DUF1679, DUF2252, DUF4135, EcKinase, Fam20C, Fructosamin_kin, FTA2, Haspin_kinase, HipA_C, Ins_P5_2-kin, IPK, IucA_IucC, Kdo, Kinase-like, KIND, PI3_PI4_kinase, PIP49_C, PIP5K, Pkinase, Pkinase_Tyr, Pox_ser-thr_kin, RIO1, Seadorna_VP7, UL97, WaaY, YrbL-PhoP_reg, YukC, Pkinase_C
L-lectin	Alginate_lyase2, ArabFuran-catal, Bac_rhamnosid, Calreticulin, Cleaved_Adhesin, DUF1080, DUF1349, DUF1583, DUF1961, DUF2401, DUF3472, DUF4975, Exotox-A_bind, Gal-bind_lectin, Glyco_hydro_11, Glyco_hydro_12, Glyco_hydro_16, Glyco_hydro_32C, Glyco_hydro_7, Laminin_G_1, Laminin_G_2, Laminin_G_3, Lectin_leg-like, Lectin_legB, MAM, Methyltransf_FA, Neuralized, Pentaxin, Peptidase_A4, Polysacc_lyase, P…
C-lectin	Lectin_C
G-lectin-B	B_lectin
G-lectin-S	S_locus_glycop
PAN	AMA-1, MANEC, PAN_1, PAN_2, PAN_3, PAN_4
LysM	LysM, OapA, Phage_tail_X
PR5K	Thaumatin
TNFR	BaffR-Tall_bind, BCMA-Tall_bind, NCD3G, stn_TNFRSF12A, TACI-CRD2, TNFR_c6
WAK	WAK, GUB_WAK_bind, WAK_assoc
Malectin	Malectin, Malectin_like
EGF	cEGF, CFC, DSL, EGF, EGF_2, EGF_3, EGF_alliinase, EGF_CA, EGF_MSP1_1, FOLN, FXa_inhibition, Gla, hEGF, Laminin_EGF, Plasmod_Pvs28, Sushi, Sushi_2, Tme5_EGF_like
Stress_antifung	Stress-antifung
NB-ARC	6PF2K, AAA, AAA-ATPase_like, AAA_10, AAA_11, AAA_12,AAA_13, AAA_14, AAA_15, AAA_16, AAA_17, AAA_18,AAA_19, AAA_2, AAA_21, AAA_22, AAA_23, AAA_24,AAA_25, AAA_26, AAA_27, AAA_28, AAA_29, AAA_3, AAA_30,AAA_31, AAA_32, AAA_33, AAA_34, AAA_35, AAA_5, AAA_6,AAA_7, AAA_8, AAA_9, AAA_PrkA, ABC_ATPase, ABC_tran,ABC_tran_Xtn, Adeno_IVa2, Adenylsucc_synt, ADK,AFG1_ATPase, AIG1, APS_kinase, Arf, ArgK, ArsA_A…
The Pfam 31 families were selected in June 20 – 2017.
