# Supplementary material for: Computational identification of receptor-like kinases “RLK” and receptor-like proteins “RLP” in legumes
Source: BMC Genomics. 2020 Jul 3;21:459. doi: 10.1186/s12864-020-06844-z (PMC7333395; doi:10.1186/s12864-020-06844-z)
Supplement: Supplementary file 7 — Additional file 7: Table S7. Modular organization of RLK and RLP in plants. [file 12864_2020_6844_MOESM7_ESM.xlsx]

## Sheet: Sheet1
Table S7: Modular organization of RLK and RLP in plants
Plasma membrane protein class	Signal Peptide	Transmembrane helix	Extracellular domain examples (RLK and RLP)	Intracellular domain Ser/Thr Kinase or Tyrosine Kinases
RLP	P*	P	All domains reported below	A
RLK	P*	P	LRR	P
	P*	P	L/C/G-Lectin	P
	P*	P	LysM	P
	P*	P	TNFR	P
	P*	P	Thaumatin	P
	P*	P	WAK	P
	P*	P	Malectin	P
	P*	P	EGF	P
	P*	P	Stress-Antifung	P
RLCK	A	P or A	Could have extra domains	P
P: present, A: absent. The extra domains reported in the table are considered as “target domains” for this research classification analysis following the Pfam classification of clans and families for domains. *Proteins could have other transport system (non-classical export mechanism). RLP: Receptor-like proteins; RLK: Receptor-like kinase; LRR: Leucine Rich Repetitive; L/C/G-Lectin: Lectin Recep…
