# Supplementary material for: Computational identification of receptor-like kinases “RLK” and receptor-like proteins “RLP” in legumes
Source: BMC Genomics. 2020 Jul 3;21:459. doi: 10.1186/s12864-020-06844-z (PMC7333395; doi:10.1186/s12864-020-06844-z)
Supplement: Supplementary file 8 — Additional file 8: Table S8. Summary of the clans and domains reported on Pfam 31.0. [file 12864_2020_6844_MOESM8_ESM.xlsx]

## Sheet: Sheet1
Table S8: Summary of the clans and domains reported on Pfam 31.0
Functional family*	Clan or Domain	Number of domains
		Reported in Pfam 31
LRR	CL0022	11
	LRRNT_2	1
Pkinase	CL0016	35
	Pkinase_C	1
L-Lectin	CL0004	43
C-Lectin	Lectin_C	1
G-Lectin	B_lectin	1
	S_locus_glycop	1
LysM	LysM	3
PR5K	Thaumatin	1
TNFR	TNFR	6
PAN	CL0168	6
WAK	WAK	1
	GUB_WAK	1
	WAK_assoc	1
Malectin	CL0468	2
EGF	CL0001	18
Stress-antifungal	Stress-antifungal	1
NB-ARC	NB-ARC	217
*Source: Pfam 31.0 [89].The domains reported in Table 2 are not exclusively present on RLK and RLP. The NB-ARC belong to R genes, which belong to cytoplasmic proteins and were used to exclude false positive proteins.
