# Supplementary material for: Computational identification of receptor-like kinases “RLK” and receptor-like proteins “RLP” in legumes
Source: BMC Genomics. 2020 Jul 3;21:459. doi: 10.1186/s12864-020-06844-z (PMC7333395; doi:10.1186/s12864-020-06844-z)
Supplement: Supplementary file 9 — Additional file 9: Table S9. Remaining domains identified in the RLK among the species evaluated. [file 12864_2020_6844_MOESM9_ESM.xlsx]

## Sheet: Sheet1
Table S9: Remaining domains identified in the RLK among the species evaluated
Domains	Species
Domain name	CC	GM	MT	PV	VA	VR	VU	VV	AT	SL
RCC1_2	X	X	X	X	X	X	X	X	X	X
RVT_2	X								X
DUF3403	X	X	X	X	X	X	X	X	X	X
Ribonuc_2-5A	X	X	X	X	X	X	X	X	X	X
DUF3453									X
NAF		X	X	X	X	X		X	X	X
PP2C	X								X
PRIMA1									X
DUF3660	X	X	X	X	X	X	X		X	X
GDPD									X
Rve	X					X
DHHC	X
DUF4219	X
PB1	X
Transposase_21	X
Transposase_24	X
Sec16	X
gag_pre-integrs	X					X
PI3Ka	X
Transpos_assoc	X
Glyco_hydro_18	X	X	X	X	X	X	X	X
SCAMP	X
S1FA	X
2OG-FeII_Oxy_2		X
RETICULATA-like		X
MEKHLA		X
HPP		X
Methyltransf_29			X
MlaE			X
Clathrin			X
EDR1			X
zf-HIT			X
DUF569			X
Herpes_gE			X
Pep3_Vps18			X
Beta-lactamase			X
Rio2_N			X
F-box			X
SHQ1			X
FBD			X
MRP-L27			X
HSP20			X
Terpene_synth_C			X
Nodulin_late			X
Peptidase_M20			X
Ost5			X
IQ				X
Adeno_E3_CR2				X
Amino_oxidase										X
p450								X		X
EF-hand_7										X
EMP70										X
TMEM154										X
OB_NTP_bind										X
MatE										X
EB					X					X
PQQ										X
FAD_binding_4										X
WD40					X			X
RVP_2					X
E1-E2_ATPase					X	X
Hydrolase					X	X
EamA					X
LEA_2						X
DUF4441						X
PMR5N								X
H_PPase								X
Cu_bind_like								X
Sugar_tr								X
Cupin_1								X
Retrotran_gag_3								X
Glyco_hydro_28								X
Aldose_epim								X
DHQS								X
PRA1								X
zf-RING_2								X
Pyrophosphatase								X
JmjN								X
JmjC								X
Peptidase_M50B								X
PGG								X
Ank_2								X
SRF-TF								X
FATC								X
zf-C5HC2								X
K-box								X
ATP-synt_A								X
Retrotran_gag_2								X
Tmemb_14								X
SLAC1								X
Present: x
