# Supplementary material for: Computational identification of receptor-like kinases “RLK” and receptor-like proteins “RLP” in legumes
Source: BMC Genomics. 2020 Jul 3;21:459. doi: 10.1186/s12864-020-06844-z (PMC7333395; doi:10.1186/s12864-020-06844-z)
Supplement: Supplementary file 10 — Additional file 10: Table S10. Remaining domains identified in the RLP among the species evaluated. [file 12864_2020_6844_MOESM10_ESM.xlsx]

## Sheet: Sheet1
Table S9: Remaining domains identified in the RLP among the species evaluated
Domains	Species
Domain name	CC	GM	MT	PV	VA	VR	VU	VV	AT	SL
DUF2854	x	x		x	x	x	x	x	x	x
UMP1									x
Glyco_hydro_32N	x	x	x	x	x	x	x		x	x
DUF3357	x	x	x	x	x	x	x		x	x
DUF604						x			x
Alliinase_C	x	x					x	x	x	x
F-box			x					x	x
Galactosyl_T	x	x	x	x	x	x	x	x	x	x
FBD			x						x
zf-RING_2	x	x	x	x	x	x	x	x	x	x
PA	x	x	x	x	x	x	x	x	x	x
PRIMA1									x
Mito_carr	x
MtN3_slv		x
SHMT		x
Peptidase_M8		x	x	x	x	x	x
Exostosin		x	x	x	x	x	x	x		x
Glyco_transf_90		x
Ribosomal_S13			x
RNA_pol_Rpb2_5			x
RNA_pol_Rpb2_4			x
RNA_pol_Rpb2_7			x
RNA_pol_Rpb2_6			x
RNA_pol_Rpb2_1			x
RNA_pol_Rpb2_3			x
RNA_pol_Rpb2_2			x
LIAS_N				x
DUF4216					x
DUF4218					x
F-box-like					x		x	x
Retrotran_gag_2						x
Snf7						x
MatE								x
Peptidase_S10								x
zf-CCHC								x
Glyoxal_oxid_N								x
PEARLI-4								x
DUF1929								x
Present: x
